# Supplementary material for: QTL Mapping and Candidate Gene Analysis for Cotton Fiber Quality and Early Maturity Using F2 and F3 Generations
Source: Plants (Basel). 2025 Mar 29;14(7):1063. doi: 10.3390/plants14071063 (PMC11991040; doi:10.3390/plants14071063)
Supplement: Supplementary file 1 [file plants-14-01063-s001.zip]

Archive with 6 entries (6 files):
- Supplemental file 1 QTL.xlsx
- Supplemental file 2 annotated gene.xlsx
- Supplemental file 3 KEGG.xlsx
- Supplemental file 4 gene expression in RNA-seq.xlsx
- Supplemental file 5 qRT-PCR.xlsx
- Supplemental file 6 genetic map.xls
