# Supplementary material for: QTL Mapping and Candidate Gene Analysis for Cotton Fiber Quality and Early Maturity Using F2 and F3 Generations
Source: Plants (Basel). 2025 Mar 29;14(7):1063. doi: 10.3390/plants14071063 (PMC11991040; doi:10.3390/plants14071063)
Supplement: Supplementary file 1 [file plants-14-01063-s001.zip › Supplemental file 1 QTL.xlsx]

## Sheet: QTL
Supplemental file 1 Detail information of the mapped QTL
QTL	Position/cM	Population	LeftMarker	RightMarker	LOD	PVE(%)	Add	Dom	Confidence interval/cM	Reference
qFE-A2-1	80	F3	chr2_44908062	chr2_44906705	4.2551	6.407	-0.0258	0.0049	78.5-80.5
qFE-A3-1	97	F3	chr3_86457068	chr3_86423401	3.5803	5.2981	0.023	-0.0084	96.5-97.5
qFE-A4-1	5	F3	chr4_82999254	chr4_82682255	3.8465	5.9141	-0.022	-0.0071	3.5-5.5
qFE-A11-1	6	F3	chr11_118818495	chr11_118817694	2.6902	4.066	-0.0171	-0.0124	5.5-6.5	Jia et al. 2018
qFE-A11-2	150	F3	chr11_17632794	chr11_17618685	3.8869	6.0374	0.0234	-0.0033	149.5-150.5	Fang et al. 2017
qFE-D4-1	105	F3	chr17_4858824	chr17_4858485	5.5266	8.8712	-0.003	-0.051	103.5-105.5	Jia et al. 2018
qFE-D5-1	167	F3	chr18_61382174	chr18_61384889	2.8064	3.9428	-0.0067	-0.0319	165.5-167.5	Fang et al. 2017
qFE-D8-1	75	F2	chr21_60808905	chr21_60790297	2.8068	6.344	-0.0188	0.0003	74.5-75.5
qFE-D12-1	112	F3	chr25_47049317	chr25_47042349	3.9304	5.9141	0.0234	-0.0088	111.5-112.5
qFL-A4-1	4	F3	chr4_82999254	chr4_82682255	3.0765	5.1897	-0.2476	0.0051	0-4.5	Zhang et al. 2020
qFL-A7-1	131	F2	chr7_88921609	chr7_88954876	2.5525	3.4627	-0.1105	0.3973	128.5-132.5	Fang et al. 2017; Sun et al. 2017
qFL-A10-1	153	F3	chr10_735384	chr10_734146	2.6949	4.4615	-0.1576	-0.3912	149.5-153.5
qFL-A13-1	74	F3	chr13_94596597	chr13_93714867	5.0304	8.6967	-0.3452	0.1418	73.5-74.5	Fang et al. 2017
qFL-A13-2	102	F2	chr13_13598431	chr13_13596783	7.1806	10.9415	-0.5293	0.0702	101.5-102.5
qFL-D8-1	76	F2	chr21_60777269	chr21_60728995	2.8439	3.8384	-0.3352	0.162	74.5-79.5	Zhang et al. 2020
qFL-D8-2	100	F2	chr21_57835338	chr21_33239495	3.4148	4.8081	-0.3211	0.3053	98.5-100.5
qFL-D8-3	116	F2	chr21_6489860	chr21_6255440	2.9496	4.0121	-0.1457	0.4778	115.5-118.5
qFL-D11-1	140	F2	chr24_6004717	chr24_6003483	2.8643	3.8627	-0.2156	0.358	136.5-140.5	Jia et al. 2018
qFL-D12-1	149	F3	chr25_1383716	chr25_1363735	2.5445	4.0726	-0.1779	-0.229	148.5-151.5
qFL-D13-1	40	F2	chr26_52313534	chr26_48541290	2.6903	3.9435	-0.5974	0.7819	39.5-40.5	Jia et al. 2018
	40	F3	chr26_52313534	chr26_48541290	6.2296	11.3905	-0.7282	1.5286	39.5-40.5
qFS-A1-1	153	F2	chr1_7937076	chr1_7933281	2.622	3.57	-0.4167	0.4491	151.5-153.5
	151	F3	chr1_8004254	chr1_7990475	3.2815	6.897	-0.265	0.6866	150.5-151.5
qFS-A3-1	152	F2	chr3_3772297	chr3_917655	2.5246	4.2694	0.2288	-0.8068	150.5-155.5
qFS-A4-1	49	F2	chr4_60196534	chr4_58736808	2.6973	3.6192	-0.4045	0.4637	48.5-51.5	Jia et al. 2018; Zhang et al. 2020
qFS-A5-1	110	F3	chr5_6126175	chr5_6124275	3.0285	6.4028	-0.4074	-0.2345	106.5-112.5	Jia et al. 2018
qFS-A6-1	117	F3	chr6_15864443	chr6_15863812	2.7895	5.924	-0.4238	0.2433	116.5-119.5
qFS-A6-2	135	F2	chr6_15683696	chr6_15681923	5.3365	7.5096	-0.684	0.547	134.5-135.5	Zhang et al. 2020
qFS-A13-1	85	F2	chr13_93241369	chr13_93241352	2.8477	3.7603	-0.393	0.5676	83.5-87.5	Fang et al. 2017
qFS-A13-2	115	F2	chr13_13417059	chr13_13416780	3.2848	4.3123	-0.5069	0.2316	114.5-116.5
qFS-D7-1	80	F2	chr20_23558739	chr20_23546104	2.5276	3.6446	0.4629	0.0466	79.5-80.5	Zhang et al. 2020
qFS-D8-1	83	F2	chr21_60581505	chr21_60561980	2.7448	3.6572	-0.4715	-0.1272	79.5-85.5	Jia et al. 2018; Zhang et al. 2020
qFS-D9-1	42	F2	chr22_37862392	chr22_35653998	2.5708	3.4035	-0.3586	0.4377	39.5-42.5
qFS-D11-1	3	F3	chr24_72497305	chr24_72491180	2.7225	6.102	0.3088	-0.5086	0-7.5
qFU-A2-1	9	F2	chr2_103698699	chr2_103698529	2.57	5.9788	-0.2515	0.3084	0-18.5
qFU-A4-1	24	F3	chr4_80176151	chr4_80027443	3.7162	7.41	-0.233	0.4394	23.5-25.5
qFU-A6-1	153	F2	chr6_1011863	chr6_1008564	2.8043	6.8756	-0.2865	-0.0345	152.5-156.5
qFU-A8-1	100	F3	chr8_5888478	chr8_5863386	3.4631	7.2523	0.3003	-0.1639	99.5-101.5
qFU-D2-1	101	F3	chr15_58907987	chr15_58901654	2.5146	5.1502	0.014	0.5041	100.5-101.5	Jia et al. 2018
qFU-D5-1	13	F3	chr18_13525715	chr18_13535190	2.6696	5.6232	0.1434	-0.5316	12.5-13.5	Huang et al. 2017
qFU-D5-2	137	F3	chr18_59387962	chr18_59387974	2.6335	5.2553	0.202	-0.2797	136.5-137.5
qMC-A3-1	135	F2	chr3_4965518	chr3_4925898	2.6481	5.9261	0.0081	-0.1437	134.5-136.5
qMC-A6-1	108	F3	chr6_37493264	chr6_37297249	4.7875	8.3009	0.1345	-0.0595	107.5-109.5
qMC-A7-1	46	F3	chr7_27719494	chr7_27719524	2.6263	4.195	0.0636	0.1275	45.5-47.5	Fang et al. 2017; Jia et al. 2018
qMC-A8-1	0	F3	chr8_117624542	chr8_117616403	3.6043	6.115	0.1012	-0.0825	0-2.5	Jia et al. 2018
qMC-A12-1	144	F3	chr12_10954832	chr12_10287120	4.4884	7.8295	0.2151	-0.0225	143.5-144.5
qMC-D2-1	41	F3	chr15_63435660	chr15_62056127	2.5125	4.0427	0.0367	0.1688	39.5-43.5	Jia et al. 2018; Zhang et al. 2020
qMC-D5-1	127	F2	chr18_59236851	chr18_59266647	4.5618	11.129	-0.0937	-0.0144	126.5-127.5	Huang et al. 2017; Sun et al. 2017
qMC-D8-1	102	F3	chr21_33235851	chr21_12509208	3.4475	5.8822	0.1057	-0.0547	101.5-103.5	Zhang et al. 2020
qFBP-A8-1	77	F2	chr8_90488665	chr8_90488584	2.5057	5.1553	0.6227	0.6576	75.5-79.5	Jia et al. 2016
qFBP-A10-1	139	F3	chr10_5629920	chr10_5609707	2.7404	4.9235	-0.0169	1.1482	137.5-140.5
qFBP-D2-1	6	F2	chr15_68396775	chr15_68391514	2.7236	5.7886	0.7058	-0.62	4.5-8.5
qFBP-D2-2	12	F3	chr15_67507401	chr15_67357227	2.6518	4.58	0.443	-0.628	11.5-14.5	Jia et al. 2016
qFBP-D2-3	88	F3	chr15_60915742	chr15_60872648	3.0137	5.5059	0.261	-0.9357	87.5-88.5
qFBP-D3-1	121	F3	chr16_458423	chr16_524301	4.6516	8.7468	0.7592	-0.3465	116.5-121.5
qFBP-D12-1	100	F3	chr25_47251159	chr25_47218841	2.7165	4.7094	0.4624	-1.1115	98.5-102.5
qFT-A2-1	162	F2	chr2_3520745	chr2_3325792	2.5112	4.9212	-0.1464	-1.2578	159.5-167	Jia et al. 2016
qFT-A5-1	34	F2	chr5_37139768	chr5_37138411	4.0141	7.9136	-0.4972	1.1757	33.5-34.5
qFT-A7-1	154	F2	chr7_97573040	chr7_97573048	2.5347	5.0482	0.1175	-1.4196	153.5-154
qFT-A11-1	151	F2	chr11_7598478	chr11_7598414	2.9868	6.3341	0.4854	-1.7248	150.5-151.5
qFT-D1-1	175	F3	chr14_3410057	chr14_3409960	2.5314	4.8241	-0.3483	0.7158	170.5-175.5
qFT-D7-1	159	F3	chr20_2174408	chr20_2044762	2.6097	5.3881	0.0997	-0.9207	157.5-160.5
qFT-D12-2	87	F3	chr25_50234296	chr25_50233471	2.7281	5.5514	-0.0722	-0.9731	86.5-88.5	Jia et al. 2016
qHNFFB-A1-1	52	F3	chr1_101975180	chr1_101967327	3.2807	3.8097	-0.3072	-0.4001	50.5-53.5
qHNFFB-A1-2	83	F3	chr1_100227072	chr1_100226557	2.6432	3.1032	-0.2728	-0.3745	82.5-86.5
qHNFFB-A4-1	2	F3	chr4_84772911	chr4_84121035	6.286	8.4047	0.567	-0.0763	0-2.5
qHNFFB-A6-1	114	F3	chr6_16452422	chr6_15871683	2.7144	3.3923	-0.0516	-0.6611	113.5-114.5
qHNFFB-A7-1	52	F3	chr7_27783865	chr7_27789301	4.0394	5.0933	0.5307	0.0763	51.5-52.5	Jia et al. 2016
qHNFFB-A7-2	146	F3	chr7_96358477	chr7_96376581	2.6687	3.3125	-0.3533	-0.1417	145.5-146.5
qHNFFB-A10-1	142	F2	chr10_5566232	chr10_4603691	3.7824	7.6157	1.0897	-0.2582	141.5-142.5
qHNFFB-A12-1	25	F2	chr12_102748376	chr12_101320897	2.5147	4.8647	0.4644	-1.7843	22.5-26.5
qHNFFB-D2-1	132	F3	chr15_6320401	chr15_6312186	2.7596	3.2262	-0.3384	0.2401	130.5-133.5
qHNFFB-D4-1	47	F3	chr17_6072160	chr17_6063865	3.428	4.2876	0.3562	0.382	46.5-49.5
qHNFFB-D4-2	63	F2	chr17_5886031	chr17_5885367	2.8815	5.9564	0.1436	-4.6038	62.5-64.5
qHNFFB-D5-1	8	F2	chr18_8360958	chr18_8495177	2.8687	5.3823	0.9702	0.2753	7.5-9.5
qHNFFB-D7-1	8	F3	chr20_57277245	chr20_57350054	5.1009	6.4707	0.2197	-1.7161	6.5-11.5
qHNFFB-D8-1	40	F2	chr21_64272046	chr21_64261159	2.5372	5.2703	-0.0192	-1.6924	38.5-40.5
qHNFFB-D13-1	34	F3	chr26_60579325	chr26_60345381	3.0734	5.0965	0.3986	-1.5736	33.5-34.5
qNFFB-A5-1	110	F3	chr5_6126175	chr5_6124275	2.9076	2.7109	-0.0434	-0.1765	108.5-110.5
qNFFB-A7-1	6	F3	chr7_2180862	chr7_2189875	3.4722	3.3702	0.1222	-0.0049	5.5-6.5
qNFFB-A8-1	86	F3	chr8_90415001	chr8_90414689	3.2361	2.9138	0.1051	0.0166	85.5-87.5
qNFFB-A13-1	64	F3	chr13_95597287	chr13_95549538	7.8839	7.9994	-0.2076	-0.0639	63.5-64.5
qNFFB-D1-1	133	F3	chr14_5486448	chr14_5486438	6.1638	6.0723	-0.1744	0.0906	132.5-133.5	Jia et al. 2016
qNFFB-D2-1	133	F3	chr15_6307522	chr15_6277725	4.6643	4.6116	-0.1545	-0.0105	132.5-133.5	Jia et al. 2016
qNFFB-D7-1	6	F2	chr20_57277245	chr20_57350054	2.5522	5.7383	-0.0611	-0.7781	2.5-10.5	Jia et al. 2016; Huang et al. 2017
qNFFB-D7-2	157	F3	chr20_2316809	chr20_2316769	2.5003	2.2678	0.0648	-0.1763	153.5-157.5
qNFFB-D10-1	137	F3	chr23_8910220	chr23_8910112	7.445	7.7106	0.0229	-0.3345	136.5-137.5
	138	F2	chr23_8871916	chr23_8817686	2.6291	5.6206	-0.118	-0.3586	137.5-140.5
qNFFB-D12-1	33	F3	chr25_54577323	chr25_54571590	5.7468	5.746	0.1705	0.0575	32.5-33.5	Jia et al. 2016
qPH-A5-1	117	F2	chr5_4639309	chr5_4550354	2.7032	5.2022	0.7742	-3.5796	115.5-119.5	Jia et al. 2016
qPH-A5-2	151	F3	chr5_2397590	chr5_2393063	5.5659	8.9859	2.2305	0.0226	150.5-151.5	Jia et al. 2016; Huang et al. 2017
qPH-A7-1	37	F3	chr7_27572090	chr7_27572141	2.7161	4.0226	1.3005	-0.7712	34.5-38.5
qPH-A7-1	116	F3	chr7_87904230	chr7_87904647	3.3295	4.8248	1.2186	-1.5138	113.5-117.5
qPH-A12-1	133	F3	chr12_75284651	chr12_71131960	5.3217	8.6656	2.3239	1.0909	131.5-133.5	Jia et al. 2016
qPH-D2-1	59	F3	chr15_61550310	chr15_61533684	3.0166	4.3862	-0.5182	-2.4975	58.5-61.5	Huang et al. 2017
qPH-D9-1	30	F3	chr22_40600630	chr22_40095873	2.9619	4.3083	1.2285	-1.2777	28.5-32.5	Huang et al. 2017
qPH-D10-1	62	F2	chr23_24872043	chr23_24871838	2.6022	5.0332	-1.5592	2.5442	61.5-62.5
qPH-D10-2	101	F3	chr23_16745991	chr23_16730329	2.7051	3.9678	1.2393	-0.9611	99.5-101.5
qPH-D12-1	2	F2	chr25_62605953	chr25_62552111	3.8078	7.2812	1.3475	-4.4613	0-2.5	Huang et al. 2017
qWGP-A5-1	23	F2	chr5_103011226	chr5_103009680	3.7896	5.2661	1.2254	0.1363	22.5-23.5
qWGP-A5-2	34	F2	chr5_37139768	chr5_37138411	7.1426	10.2528	-1.6574	0.6253	33.5-34.5	Huang et al. 2017
qWGP-D8-1	67	F3	chr21_61136446	chr21_61136394	2.8587	5.9343	0.5832	-1.2234	64.5-68.5	Jia et al. 2016
qWGP-D10-1	11	F2	chr23_58857593	chr23_58848544	2.7031	3.6737	0.7583	-1.5614	9.5-11.5	Jia et al. 2016; Huang et al. 2017
qWGP-D10-2	101	F3	chr23_16745991	chr23_16730329	2.6831	5.5617	-0.7553	0.232	99.5-104.5	Jia et al. 2016
qWGP-D10-3	142	F3	chr23_8558590	chr23_8552551	3.287	7.2915	-0.0544	-1.7247	141.5-142.5
References:
Jia C, Pang C, WeiH, Wang H, Ma Q, Yang J, et al. High-density linkage map construction and QTL analysis for earliness-related traits in Gossypium hirsutum L. BMC Genomics. 2016; 17:909.
Jia X, Wang H, Pang C, Ma Q, Su J, Wei H, et al. QTL delineation for five fiber quality traits based on an intra-specific Gossypium hirsutum L. recombinant inbred line population. Mol Genet Genomics. 2018; 293:831-843.
Fang L, Wang Q, Hu Y, Jia Y, Chen J, Liu B, et al. Genomic analyses in cotton identify signatures of selection and loci associated with fiber quality and yield traits. Nat Genet. 2017;49:1089-98.
Huang C, Nie X, Shen C, You C, Li W, Zhao W, et al. Population structure and genetic basis of the agronomic traits of upland cotton in China revealed by a genome-wide association study using high-density SNPs. Plant Biotechnol J. 2017; 15:1374-1386.
Zhang Z, Li J, Jamshed M, Shi Y, Liu A, Gong J, et al. Genome-wide quantitative trait loci reveal the genetic basis of cotton fibre quality and yield-related traits in a Gossypium hirsutum recombinant inbred line population. Plant Biotechnol J. 2020;18:239-53.
Sun Z, Wang X, Liu Z, Gu Q, Zhang Y, Li Z, et al. Genome-wide association study discovered genetic variation and candidate genes of fibre quality traits in Gossypium hirsutum L. Plant Biotechnol J. 2017;15:982-96.
