# Supplementary material for: QTL Mapping and Candidate Gene Analysis for Cotton Fiber Quality and Early Maturity Using F2 and F3 Generations
Source: Plants (Basel). 2025 Mar 29;14(7):1063. doi: 10.3390/plants14071063 (PMC11991040; doi:10.3390/plants14071063)
Supplement: Supplementary file 1 [file plants-14-01063-s001.zip › Supplemental file 2 annotated gene.xlsx]

## Sheet: Annotation
Supplemental file 2 The annotated genes of these key chromosome regions
Gene ID	Gene Name	Description
Ghir_A04G013860	IDH1	Isocitrate dehydrogenase [NAD] regulatory subunit 1, mitochondrial
Ghir_A04G013870	DSK2B	Ubiquitin domain-containing protein DSK2b
Ghir_A04G013880	NPF8.3	Protein NRT1/ PTR FAMILY 8.3
Ghir_A04G013890	At2g17140	Pentatricopeptide repeat-containing protein At2g17140
Ghir_A04G013900	NA	Fructose-1,6-bisphosphatase, cytosolic
Ghir_A04G013910	At5g28300	Trihelix transcription factor GTL2
Ghir_A04G013920	At5g28300	Trihelix transcription factor GTL2
Ghir_A04G013930	NA	NA
Ghir_A04G013940	At1g25270	WAT1-related protein At1g25270
Ghir_A04G013950	RPP25L	Ribonuclease P protein subunit p25-like protein
Ghir_A04G013960	SmB	Small nuclear ribonucleoprotein-associated protein B
Ghir_A04G013970	NA	Basic blue protein
Ghir_A04G013980	PAP4	Probable plastid-lipid-associated protein 4, chloroplastic
Ghir_A04G013990	RHC1A	Probable E3 ubiquitin-protein ligase RHC1A
Ghir_A04G014000	NA	NA
Ghir_A04G014010	At1g09580	Transmembrane emp24 domain-containing protein p24delta3
Ghir_A04G014020	At1g10890	Uncharacterized protein At1g10890
Ghir_A04G014030	PIP5K8	Phosphatidylinositol 4-phosphate 5-kinase 8
Ghir_A04G014040	alkbh5	RNA demethylase ALKBH5
Ghir_A04G014050	PPA6	Soluble inorganic pyrophosphatase 6, chloroplastic
Ghir_A04G014060	BHLH25	Transcription factor bHLH25
Ghir_A04G014070	BHLH25	Transcription factor bHLH25
Ghir_A04G014080	IKU2	Receptor-like protein kinase HAIKU2
Ghir_A04G014090	NA	Squalene monooxygenase
Ghir_A04G014100	NA	NA
Ghir_A04G014110	NA	Squalene monooxygenase
Ghir_A04G014120	TBL13	Protein trichome birefringence-like 13
Ghir_A04G014130	AGL61	Agamous-like MADS-box protein AGL61
Ghir_A04G014140	ARI2	Probable E3 ubiquitin-protein ligase ARI2
Ghir_A04G014150	rpoC	DNA-directed RNA polymerase subunit beta'
Ghir_A04G014160	HB1	Non-symbiotic hemoglobin 1
Ghir_A04G014170	NA	NA
Ghir_A04G014180	TOM6	Mitochondrial import receptor subunit TOM6 homolog
Ghir_A04G014190	COR413PM2	Cold-regulated 413 plasma membrane protein 2
Ghir_A04G014200	JGB	Protein JINGUBANG
Ghir_A04G014210	XLG1	Extra-large guanine nucleotide-binding protein 1
Ghir_A04G014220	CYP82C4	Cytochrome P450 82C4
Ghir_A04G014230	CYP82C4	Cytochrome P450 82C4
Ghir_A04G014240	NA	Retrovirus-related Pol polyprotein from transposon TNT 1-94
Ghir_A04G014250	pyrG	CTP synthase
Ghir_A04G014260	ORF	Transactivator/viroplasmin protein
Ghir_A04G014270	NA	NA
Ghir_A04G014280	NA	NA
Ghir_A04G014290	NA	NA
Ghir_A04G014300	NA	NA
Ghir_A04G014310	ndor1	NADPH-dependent diflavin oxidoreductase 1
Ghir_A04G014320	NA	NA
Ghir_A04G014330	NA	NA
Ghir_A04G014340	TCP8	Transcription factor TCP8
Ghir_A04G014350	At4g06676	Protein EI24 homolog
Ghir_A04G014360	CMC4	Cx9C motif-containing protein 4
Ghir_A04G014370	At1g71900	Probable magnesium transporter NIPA4
Ghir_A04G014380	At4g20820	Berberine bridge enzyme-like 18
Ghir_A04G014390	FOX5	Berberine bridge enzyme-like 7
Ghir_A04G014400	HISN1B	ATP phosphoribosyltransferase 2, chloroplastic
Ghir_A04G014410	VAL3	B3 domain-containing transcription factor VAL3
Ghir_A04G014420	At1g65750	Putative ribonuclease H protein At1g65750
Ghir_A04G014430	Os01g0140700	Putative AP2/ERF and B3 domain-containing protein Os01g0140700
Ghir_A04G014440	NA	NA
Ghir_A04G014450	ARF4	Auxin response factor 4
Ghir_A04G014460	At1g16640	B3 domain-containing protein At1g16640
Ghir_A04G014470	tfdFI	Maleylacetate reductase 1
Ghir_A04G014480	At5g49945	Uncharacterized protein At5g49945
Ghir_A04G014490	NIFU2	NifU-like protein 2, chloroplastic
Ghir_A04G014500	REM21	B3 domain-containing protein REM21
Ghir_A04G014510	atpI	ATP synthase subunit a, chloroplastic
Ghir_A04G014520	NAC047	NAC transcription factor 47
Ghir_A04G014530	NAC047	NAC transcription factor 47
Ghir_A04G014540	BASS1	Probable sodium/metabolite cotransporter BASS1, chloroplastic
Ghir_A04G014550	foxi2-b	Forkhead box protein I2-B
Ghir_A04G014560	RPL3	60S ribosomal protein L3
Ghir_A04G014570	At1g09660/At1g09670	KH domain-containing protein At1g09660/At1g09670
Ghir_A04G014580	Nradd	Death domain-containing membrane protein NRADD
Ghir_A04G014590	At1g09600	Probable serine/threonine-protein kinase At1g09600
Ghir_A04G014600	NA	NA
Ghir_A04G014610	NA	Cytochrome c
Ghir_A04G014620	At1g68170	WAT1-related protein At1g68170
Ghir_A04G014630	At5g08430	Uncharacterized protein At5g08430
Ghir_A04G014640	NA	NA
Ghir_A04G014650	CAT1	Cationic amino acid transporter 1
Ghir_A04G014660	OSB2	Protein OSB2, chloroplastic
Ghir_A04G014670	NAT7	Nucleobase-ascorbate transporter 7
Ghir_A04G014680	AXY4	Protein ALTERED XYLOGLUCAN 4
Ghir_A04G014690	PBL28	Probable serine/threonine-protein kinase PBL28
Ghir_A04G014700	NA	NA
Ghir_A04G014710	NHLRC2	NHL repeat-containing protein 2
Ghir_A04G014720	POT6	Potassium transporter 6
Ghir_A04G014730	NA	NA
Ghir_A04G014740	ULP1D	Ubiquitin-like-specific protease 1D
Ghir_A04G014750	BHLH168	Transcription factor bHLH168
Ghir_A04G014760	dnaJ2	Chaperone protein DnaJ 2
Ghir_A04G014770	PERK12	Proline-rich receptor-like protein kinase PERK12
Ghir_A04G014780	lpqT	Putative lipoprotein LpqT
Ghir_A04G014790	At2g44050	6,7-dimethyl-8-ribityllumazine synthase, chloroplastic
Ghir_A04G014800	NA	NA
Ghir_A04G014810	At1g48100	Polygalacturonase At1g48100
Ghir_A04G014820	NA	NA
Ghir_A04G014830	ACLA-1	ATP-citrate synthase alpha chain protein 1
Ghir_A04G014840	TAA1	L-tryptophan--pyruvate aminotransferase 1
Ghir_A04G014850	TAA1	L-tryptophan--pyruvate aminotransferase 1
Ghir_A04G014860	trpD	Anthranilate phosphoribosyltransferase
Ghir_A04G014870	PRS3	Ribose-phosphate pyrophosphokinase 3, chloroplastic
Ghir_A04G014880	RPL27AC	60S ribosomal protein L27a-3
Ghir_A04G014890	NA	NA
Ghir_A04G014900	COR2	Non-functional NADPH-dependent codeinone reductase 2
Ghir_A04G014910	At1g04910	Uncharacterized protein At1g04910
Ghir_A04G014920	At1g13040	Pentatricopeptide repeat-containing protein At1g13040, mitochondrial
Ghir_A04G014930	NHL13	NDR1/HIN1-like protein 13
Ghir_A04G014940	GLE1	Protein GLE1
Ghir_A04G014950	NA	Endoglucanase
Ghir_A04G014960	UPB1	Transcription factor UPBEAT1
Ghir_A04G014970	NA	Glycine-rich RNA-binding protein GRP1A
Ghir_A04G014980	rlmE	Ribosomal RNA large subunit methyltransferase E
Ghir_A04G014990	rnf170	E3 ubiquitin-protein ligase RNF170
Ghir_A04G015000	HSP21	Small heat shock protein, chloroplastic
Ghir_A04G015010	HHL1	Protein HHL1, chloroplastic
Ghir_A04G015020	ACT	Vinorine synthase
Ghir_A04G015030	NA	NA
Ghir_A04G015040	B'ETA	Serine/threonine protein phosphatase 2A 59 kDa regulatory subunit B' eta isoform
Ghir_A04G015050	SKIP14	F-box protein SKIP14
Ghir_A04G015060	ABCC3	ABC transporter C family member 3
Ghir_A04G015070	SPAC56F8.03	Eukaryotic translation initiation factor 5B
Ghir_A04G015080	At5g14285	TLC domain-containing protein At5g14285
Ghir_A04G015090	CDKG-2	Cyclin-dependent kinase G-2
Ghir_A04G015100	URE	Urease
Ghir_A04G015110	NA	Proteasome subunit beta type-5
Ghir_A04G015120	rsgA	Small ribosomal subunit biogenesis GTPase RsgA 1, mitochondrial
Ghir_A04G015130	RPL17B	60S ribosomal protein L17-2
Ghir_A04G015140	FAOMT	Flavonoid 3',5'-methyltransferase
Ghir_A04G015150	CYP78A5	Cytochrome P450 78A5
Ghir_A04G015160	At1g67360	REF/SRPP-like protein At1g67360
Ghir_A04G015170	dnaJ	Chaperone protein DnaJ
Ghir_A04G015180	At1g11780	Alpha-ketoglutarate-dependent dioxygenase alkB
Ghir_A04G015190	mma_3250	UPF0250 protein mma_3250
Ghir_A04G015200	At1g27930	Probable methyltransferase At1g27930
Ghir_A04G015210	LTPG1	Non-specific lipid transfer protein GPI-anchored 1
Ghir_A04G015220	At1g67325	RanBP2-type zinc finger protein At1g67325
Ghir_A04G015230	SPL2	Squamosa promoter-binding-like protein 2
Ghir_A04G015240	ESP3	Pre-mRNA-splicing factor ATP-dependent RNA helicase DEAH1
Ghir_A04G015250	gloB	Hydroxyacylglutathione hydrolase
Ghir_A04G015260	NA	NA
Ghir_A04G015270	ITN1	Ankyrin repeat-containing protein ITN1
Ghir_A04G015280	At5g02620	Ankyrin repeat-containing protein At5g02620
Ghir_A04G015290	FBP2	Agamous-like MADS-box protein AGL9 homolog
Ghir_A04G015300	rnhA	Ribonuclease HI
Ghir_A04G015310	NA	NA
Ghir_A04G015320	HKT6	Probable cation transporter HKT6
Ghir_A04G015330	HKT6	Probable cation transporter HKT6
Ghir_A04G015340	NA	NA
Ghir_A04G015350	mhpC	2-hydroxy-6-oxononadienedioate/2-hydroxy-6-oxononatrienedioate hydrolase
Ghir_A04G015360	CKI1	Histidine kinase CKI1
Ghir_A04G015370	TIC32	Short-chain dehydrogenase TIC 32, chloroplastic
Ghir_A04G015380	NA	NA
Ghir_A04G015390	NA	NA
Ghir_A04G015400	HMGIY2	HMG-Y-related protein A
Ghir_A04G015410	NUDT25	Nudix hydrolase 25
Ghir_A04G015420	tmem214-b	Transmembrane protein 214-B
Ghir_A04G015430	SCPL50	Serine carboxypeptidase-like 50
Ghir_A04G015440	At2g01600	Putative clathrin assembly protein At2g01600
Ghir_A04G015450	PGM1	Phosphoglucomutase, cytoplasmic
Ghir_A04G015460	PXG4	Probable peroxygenase 4
Ghir_A04G015470	UEV1A	Ubiquitin-conjugating enzyme E2 variant 1A
Ghir_A04G015480	rnjB	Ribonuclease J2
Ghir_A04G015490	At2g01680	Ankyrin repeat-containing protein At2g01680
Ghir_A04G015500	VAC14	Protein VAC14 homolog
Ghir_A04G015510	NA	NA
Ghir_A04G015520	CPSF73-II	Cleavage and polyadenylation specificity factor subunit 3-II
Ghir_A04G015530	MAP70.4	Microtubule-associated protein 70-4
Ghir_A04G015540	NA	NA
Ghir_A04G015550	ap5b1	AP-5 complex subunit beta-1
Ghir_A04G015560	XRI1	Protein XRI1
Ghir_A04G015570	BPC1	Protein BASIC PENTACYSTEINE1
Ghir_A04G015580	BPC1	Protein BASIC PENTACYSTEINE1
Ghir_A04G015590	LRK10	Rust resistance kinase Lr10
Ghir_A04G015600	At1g25240	Putative clathrin assembly protein At1g25240
Ghir_A04G015610	NA	NA
Ghir_A04G015620	P3H1	Prolyl 3-hydroxylase 1
Ghir_A04G015630	At1g14910	Putative clathrin assembly protein At1g14910
Ghir_A04G015640	RDR1	RNA-dependent RNA polymerase 1
Ghir_A04G015650	NA	NA
Ghir_A04G015660	At1g60630	Inactive leucine-rich repeat receptor-like serine/threonine-protein kinase At1g60630
Ghir_A13G004700	DIR1	Putative lipid-transfer protein DIR1
Ghir_A13G004710	OST48	Dolichyl-diphosphooligosaccharide--protein glycosyltransferase 48 kDa subunit
Ghir_A13G004720	At4g17486	DeSI-like protein At4g17486
Ghir_A13G004730	nus1	Dehydrodolichyl diphosphate synthase complex subunit nus1
Ghir_A13G004740	NA	NA
Ghir_A13G004750	At5g64460	Phosphoglycerate mutase-like protein 1
Ghir_A13G004760	FAAH	Fatty acid amide hydrolase
Ghir_A13G004770	CPE	Carboxypeptidase E
Ghir_A13G004780	GTE7	Transcription factor GTE7
Ghir_A13G004790	Mybbp1a	Myb-binding protein 1A
Ghir_A13G004800	zntB	Zinc transport protein ZntB
Ghir_A13G004810	AGL21	Agamous-like MADS-box protein AGL21
Ghir_A13G004820	MIMI_R106	Uncharacterized protein R106
Ghir_A13G004830	ANR1	MADS-box transcription factor ANR1
Ghir_A13G004840	LECRK91	L-type lectin-domain containing receptor kinase IX.1
Ghir_A13G004850	LECRK91	L-type lectin-domain containing receptor kinase IX.1
Ghir_A13G004860	At3g55350	Protein ALP1-like
Ghir_A13G004870	NA	Putative bark agglutinin LECRPA3 (Fragment)
Ghir_A13G004880	At1g18265	Protein FLOURY 1-like
Ghir_A13G004890	ALDH6B2	Methylmalonate-semialdehyde dehydrogenase [acylating], mitochondrial
Ghir_A13G004900	GGP5	Gamma-glutamyl peptidase 5
Ghir_A13G004910	SPAC6C3.02c	Uncharacterized protein C6C3.02c
Ghir_A13G004920	DRP3A	Dynamin-related protein 3A
Ghir_A13G004930	GATA28	GATA transcription factor 28
Ghir_A13G004940	Os03g0690000	Costars family protein
Ghir_A13G004950	HEN4	KH domain-containing protein HEN4
Ghir_A13G004960	EX1	Protein EXECUTER 1, chloroplastic
Ghir_A13G004970	NA	NA
Ghir_A13G004980	Mdp1	Magnesium-dependent phosphatase 1
Ghir_A13G004990	At5g09550	Guanosine nucleotide diphosphate dissociation inhibitor At5g09550
Ghir_A13G005000	SVP	MADS-box protein SVP
Ghir_A13G005010	dnaJ	Chaperone protein DnaJ
Ghir_A13G005020	NA	NA
Ghir_A13G005030	ZGRF1	Protein ZGRF1
Ghir_A13G005040	DLO2	Protein DMR6-LIKE OXYGENASE 2
Ghir_A13G005050	NA	NA
Ghir_A13G005060	espE	ESX-1 secretion-associated protein EspE
Ghir_A13G005070	hddc2	HD domain-containing protein 2
Ghir_A13G005080	NPF4.5	Protein NRT1/ PTR FAMILY 4.5
Ghir_A13G005090	LAT59	Probable pectate lyase P59
Ghir_A13G005100	NA	NA
Ghir_A13G005110	AVT6E	Amino acid transporter AVT6E
Ghir_A13G005120	PIX7	Probable serine/threonine-protein kinase PIX7
Ghir_A13G005130	NA	NA
Ghir_A13G005140	ZMYM1	Zinc finger MYM-type protein 1
Ghir_A13G005150	BHLH30	Transcription factor bHLH30
Ghir_A13G005160	VHA-F	V-type proton ATPase subunit F
Ghir_A13G005170	rngB	RING finger protein B
Ghir_A13G005180	TEM1	AP2/ERF and B3 domain-containing transcription repressor TEM1
Ghir_A13G005190	WIP6	Zinc finger protein WIP6
Ghir_A13G005200	HHO3	Transcription factor HHO3
Ghir_A13G005210	MED25	Mediator of RNA polymerase II transcription subunit 25
Ghir_A13G005220	At1g25530	Lysine histidine transporter-like 6
Ghir_A13G005230	CPLS1	ATP-dependent Clp protease adapter protein CLPS1, chloroplastic
Ghir_A13G005240	At1g25520	GDT1-like protein 4
Ghir_A13G005250	At1g25520	GDT1-like protein 4
Ghir_A13G005260	CPLS1	ATP-dependent Clp protease adapter protein CLPS1, chloroplastic
Ghir_A13G005270	DDB_G0274487	CTL-like protein DDB_G0274487
Ghir_A13G005280	PAN	Transcription factor PERIANTHIA
Ghir_A13G005290	NA	NA
Ghir_A13G005300	PP2AA2	Serine/threonine-protein phosphatase 2A 65 kDa regulatory subunit A beta isoform
Ghir_A13G005310	EP300	Histone acetyltransferase p300
Ghir_A13G005320	HOP2	Homologous-pairing protein 2 homolog
Ghir_A13G005330	DDB_G0289029	IST1-like protein
Ghir_A13G005340	Prpf4b	Serine/threonine-protein kinase PRP4 homolog
Ghir_A13G005350	HIPP24	Heavy metal-associated isoprenylated plant protein 24
Ghir_A13G005360	DUF6	DUF724 domain-containing protein 6
Ghir_A13G005370	LTA2	Dihydrolipoyllysine-residue acetyltransferase component 4 of pyruvate dehydrogenase complex, chloroplastic
Ghir_A13G005380	NPF3.1	Protein NRT1/ PTR FAMILY 3.1
Ghir_A13G005390	RAD23C	Ubiquitin receptor RAD23c
Ghir_A13G005400	RAD23C	Ubiquitin receptor RAD23c
Ghir_A13G005410	RAD23C	Ubiquitin receptor RAD23c
Ghir_A13G005420	RAD23C	Ubiquitin receptor RAD23c
Ghir_A13G005430	NA	NA
Ghir_A13G005440	NA	Transposon TX1 uncharacterized 149 kDa protein
Ghir_A13G005450	ERF118	Ethylene-responsive transcription factor ERF118
Ghir_A13G005460	WDR55	WD repeat-containing protein 55
Ghir_A13G005470	At5g53970	Probable aminotransferase TAT2
Ghir_A13G005480	BUB1	Mitotic checkpoint serine/threonine-protein kinase BUB1
Ghir_A13G005490	MAN2	Mannan endo-1,4-beta-mannosidase 2
Ghir_A13G005500	CALS12	Callose synthase 12
Ghir_A13G005510	NA	NA
Ghir_A13G005520	rimI	Putative ribosomal-protein-alanine acetyltransferase
Ghir_A13G005530	At4g02000	Uncharacterized protein At4g02000
Ghir_A13G005540	GCL2	LanC-like protein GCL2
Ghir_A13G005550	ephB	Epoxide hydrolase B
Ghir_A13G005560	EPHX2	Bifunctional epoxide hydrolase 2
Ghir_A13G005570	PXMP2	Peroxisomal membrane protein 2
Ghir_A13G005580	GH3.10	Indole-3-acetic acid-amido synthetase GH3.10
Ghir_A13G005590	At5g65660	Uncharacterized protein At5g65660
Ghir_A13G005600	LIP1	Lipoyl synthase, mitochondrial
Ghir_A13G005610	SCAMP1	Putative secretory carrier-associated membrane protein 1
Ghir_A13G005620	mshC	L-cysteine:1D-myo-inositol 2-amino-2-deoxy-alpha-D-glucopyranoside ligase
Ghir_A13G005630	rad50	DNA double-strand break repair Rad50 ATPase
Ghir_A13G005640	NA	NA
Ghir_A13G005650	PVA42	Vesicle-associated protein 4-2
Ghir_A13G005660	NA	NA
Ghir_A13G005670	NA	NA
Ghir_A13G005680	DGK5	Diacylglycerol kinase 5
Ghir_A13G005690	ENT3	Equilibrative nucleotide transporter 3
Ghir_A13G005700	CYCD6-1	Putative cyclin-D6-1
Ghir_A13G005710	NA	NA
Ghir_A13G005720	MYB14	Transcription factor MYB14
Ghir_A13G005730	PHOS34	Universal stress protein PHOS34
Ghir_A13G005740	MIP1B	B-box domain protein 31
Ghir_A13G005750	PBP1	Calcium-binding protein PBP1
Ghir_A13G005760	At4g03220	Putative F-box/FBD/LRR-repeat protein At4g03220
Ghir_A13G005770	NA	NA
Ghir_A13G005780	XTH9	Xyloglucan endotransglucosylase/hydrolase protein 9
Ghir_A13G005790	SCL32	Scarecrow-like protein 32
Ghir_A13G005800	NA	NA
Ghir_A13G005810	UCC1	Uclacyanin 1
Ghir_A13G005820	MYB14	Transcription factor MYB14
Ghir_A13G005830	Fsip2	Fibrous sheath-interacting protein 2
Ghir_A13G005840	NA	Cytochrome P450 CYP749A22
Ghir_A13G005850	NA	NA
Ghir_A13G005860	COL12	Zinc finger protein CONSTANS-LIKE 12
Ghir_A13G005870	TRABD	TraB domain-containing protein
Ghir_A13G005880	Harbi1	Putative nuclease HARBI1
Ghir_A13G005890	UGT3A1	UDP-glucuronosyltransferase 3A1
Ghir_A13G005900	Clim_0777	UPF0301 protein Clim_0777
Ghir_A13G005910	YSL7	Probable metal-nicotianamine transporter YSL7
Ghir_A13G005920	EIF4A3A	Eukaryotic initiation factor 4A-III homolog A
Ghir_A13G005930	GS1-1	Glutamine synthetase cytosolic isozyme 1
Ghir_A13G005940	Os04g0620700	Nucleolin 2
Ghir_A13G005950	lysmd4	LysM and putative peptidoglycan-binding domain-containing protein 4
Ghir_A13G005960	CLPP2	ATP-dependent Clp protease proteolytic subunit 2, mitochondrial
Ghir_A13G005970	RPL44	60S ribosomal protein L44
Ghir_A13G005980	ypgQ	Uncharacterized protein YpgQ
Ghir_A13G005990	CYP86B1	Cytochrome P450 86B1
Ghir_A13G006000	SETD9	SET domain-containing protein 9
Ghir_A13G006010	SCPL34	Serine carboxypeptidase-like 34
Ghir_A13G006020	YLS8	Thioredoxin-like protein YLS8
Ghir_A13G006030	NA	NA
Ghir_A13G006040	MSP1	Leucine-rich repeat receptor protein kinase MSP1
Ghir_A13G006050	FEA2	Leucine-rich repeat receptor-like protein FASCIATED EAR2
Ghir_A13G006060	ERL1	LRR receptor-like serine/threonine-protein kinase ERL1
Ghir_A13G006070	GSO2	LRR receptor-like serine/threonine-protein kinase GSO2
Ghir_A13G006080	SCOA	Succinate--CoA ligase [ADP-forming] subunit alpha-1, mitochondrial
Ghir_A13G006090	JMJ25	Lysine-specific demethylase JMJ25
Ghir_A13G006100	NA	NA
Ghir_A13G006110	TT16	Protein TRANSPARENT TESTA 16
Ghir_A13G006120	RING1	E3 ubiquitin-protein ligase RING1
Ghir_A13G006130	hemC	Porphobilinogen deaminase
Ghir_A13G006140	EAPP	E2F-associated phosphoprotein
Ghir_A13G006150	TCP7	Transcription factor TCP7
Ghir_A13G006160	TRMT11	tRNA (guanine(10)-N2)-methyltransferase homolog
Ghir_A13G006170	FSD3	Superoxide dismutase [Fe] 3, chloroplastic
Ghir_A13G006180	VIII-1	Myosin-1
Ghir_A13G006190	At5g23370	Putative GEM-like protein 8
Ghir_A13G006200	At5g23370	Putative GEM-like protein 8
Ghir_A13G006210	NA	Retrovirus-related Pol polyprotein from transposon TNT 1-94
Ghir_A13G006220	NA	Retrovirus-related Pol polyprotein from transposon TNT 1-94
Ghir_A13G006230	calua	Calumenin-A
Ghir_A13G006240	PRMT6	Probable protein arginine N-methyltransferase 6
Ghir_A13G006250	ASPG2	Protein ASPARTIC PROTEASE IN GUARD CELL 2
Ghir_D07G023660	ATL46	RING-H2 finger protein ATL46
Ghir_D07G023670	NA	NA
Ghir_D07G023680	NHLRC2	NHL repeat-containing protein 2
Ghir_D07G023690	NA	NA
Ghir_D07G023700	ALDH2B4	Aldehyde dehydrogenase family 2 member B4, mitochondrial
Ghir_D07G023710	CYP38	Peptidyl-prolyl cis-trans isomerase CYP38, chloroplastic
Ghir_D07G023720	STY8	Serine/threonine-protein kinase STY8
Ghir_D08G020010	GL3	Transcription factor GLABRA 3
Ghir_D08G020020	guaA	GMP synthase [glutamine-hydrolyzing]
Ghir_D08G020030	NA	NA
Ghir_D08G020040	rsmE	Ribosomal RNA small subunit methyltransferase E
Ghir_D08G020050	SPPL2	Signal peptide peptidase-like 2
Ghir_D08G020060	PIP1-2	Probable aquaporin PIP1-2
Ghir_D08G020070	YDA	Mitogen-activated protein kinase kinase kinase YODA
Ghir_D08G020080	NA	NA
Ghir_D08G020090	BHLH120	Transcription factor bHLH120
Ghir_D08G020100	CYP86A22	Cytochrome P450 86A22
Ghir_D08G020110	MPA1	Puromycin-sensitive aminopeptidase
Ghir_D08G020120	ARID2	AT-rich interactive domain-containing protein 2
Ghir_D08G020130	RHB1A	Probable E3 ubiquitin-protein ligase RHB1A
Ghir_D08G020140	ATHB-8	Homeobox-leucine zipper protein ATHB-8
Ghir_D08G020150	BETAC-AD	Beta-adaptin-like protein C
Ghir_D08G020160	COL1	Zinc finger protein CONSTANS-LIKE 1
Ghir_D13G014960	At4g26790	GDSL esterase/lipase At4g26790
Ghir_D13G014970	UAF30	Upstream activation factor subunit UAF30
Ghir_D13G014980	PCMP-H60	Pentatricopeptide repeat-containing protein At2g27610
Ghir_D13G014990	NA	NA
Ghir_D13G015000	SUMO2	Small ubiquitin-related modifier 2
Ghir_D13G015010	VTC2	GDP-L-galactose phosphorylase 1
Ghir_D13G015020	yuiD	Uncharacterized membrane protein YuiD
Ghir_D13G015030	At5g55050	GDSL esterase/lipase At5g55050
Ghir_D13G015040	GIP	Copia protein
Ghir_D13G015050	minD	Septum site-determining protein MinD
Ghir_D13G015060	MYB101	Transcription factor MYB101
Ghir_D13G015070	LRK10L-1.3	LEAF RUST 10 DISEASE-RESISTANCE LOCUS RECEPTOR-LIKE PROTEIN KINASE-like 1.3
Ghir_D13G015080	NA	NA
Ghir_D13G015090	CPK9	Calcium-dependent protein kinase 9
Ghir_D13G015100	NA	NA
Ghir_D13G015110	NIP1	NEP1-interacting protein 1
Ghir_D13G015120	RIDA	Reactive Intermediate Deaminase A, chloroplastic
Ghir_D13G015130	EMB8	Embryogenesis-associated protein EMB8
Ghir_D13G015140	At5g41620	Uncharacterized protein At5g41620
Ghir_D13G015150	HMGB10	High mobility group B protein 10
Ghir_D13G015160	RBP45C	Polyadenylate-binding protein RBP45C
Ghir_D13G015170	PAP18	Purple acid phosphatase 18
Ghir_D13G015180	At5g54860	Probable folate-biopterin transporter 4
Ghir_D13G015190	NA	Major pollen allergen Ole e 1
Ghir_D13G015200	MAIL3	Serine/threonine-protein phosphatase 7 long form homolog
Ghir_D13G015210	TOR1	Microtubule-associated protein TORTIFOLIA1
Ghir_D13G015220	POLD1	DNA polymerase delta catalytic subunit
Ghir_D13G015230	spg1	Septum-promoting GTP-binding protein 1
Ghir_D13G015240	DDL	FHA domain-containing protein DDL
Ghir_D13G015250	TSB	Tryptophan synthase beta chain 2, chloroplastic
Ghir_D13G015260	TSB	Tryptophan synthase beta chain 2, chloroplastic
Ghir_D13G015270	GPT1	Glucose-6-phosphate/phosphate translocator 1, chloroplastic
Ghir_D13G015280	At3g60040	F-box/LRR-repeat protein At3g60040
Ghir_D13G015290	At5g44980	F-box/FBD/LRR-repeat protein At5g44980
Ghir_D13G015300	gag	Retrovirus-related Gag polyprotein
Ghir_D13G015310	nep1	Aspartic proteinase nepenthesin-1
Ghir_D13G015320	nep1	Aspartic proteinase nepenthesin-1
Ghir_D13G015330	nep1	Aspartic proteinase nepenthesin-1
Ghir_D13G015340	At3g59200	F-box/LRR-repeat protein At3g59200
Ghir_D13G015350	GTE10	Transcription factor GTE10
Ghir_D13G015360	At4g14096	F-box/LRR-repeat protein At4g14096
Ghir_D13G015370	NA	NA
Ghir_D13G015380	ispH	4-hydroxy-3-methylbut-2-enyl diphosphate reductase
Ghir_D13G015390	PDIL5-3	Protein disulfide-isomerase 5-3
Ghir_D13G015400	At5g25090	Early nodulin-like protein 3
Ghir_D13G015410	COBL10	COBRA-like protein 10
Ghir_D13G015420	At1g54290	Protein translation factor SUI1 homolog 2
Ghir_D13G015430	UBI4	Polyubiquitin (Fragment)
Ghir_D13G015440	NA	NA
Ghir_D13G015450	NDR1	Protein NDR1
Ghir_D13G015460	NA	NA
Ghir_D13G015470	Os02g0190300	Putative multidrug resistance protein
Ghir_D13G015480	Mbip	MAP3K12-binding inhibitory protein 1
Ghir_D13G015490	FIE	Polycomb group protein FERTILIZATION-INDEPENDENT ENDOSPERM
Ghir_D13G015500	GAUT12	Probable galacturonosyltransferase 12
Ghir_D13G015510	ILR3	Transcription factor ILR3
Ghir_D13G015520	PNSL3	Photosynthetic NDH subunit of lumenal location 3, chloroplastic
Ghir_D13G015530	HSP21.7	21.7 kDa class VI heat shock protein
Ghir_D13G015540	FH5	Formin-like protein 5
Ghir_D13G015550	RAT5	Histone H2A.6
Ghir_D13G015560	CRLK1	Calcium/calmodulin-regulated receptor-like kinase 1
Ghir_D13G015570	NA	NA
Ghir_D13G015580	CIGR1	Chitin-inducible gibberellin-responsive protein 1
Ghir_D13G015590	Tf2-9	Transposon Tf2-9 polyprotein
Ghir_D13G015600	CAD1-A	(+)-delta-cadinene synthase isozyme A
Ghir_D13G015610	CAD1-A	(+)-delta-cadinene synthase isozyme A
Ghir_D13G015620	45203	Organic cation/carnitine transporter 4
Ghir_D13G015630	BGLU41	Putative beta-glucosidase 41
Ghir_D13G015640	At3g20650	mRNA cap guanine-N7 methyltransferase 1
Ghir_D13G015650	NA	NA
Ghir_D13G015660	PBP1	Calcium-binding protein PBP1
Ghir_D13G015670	NA	NA
Ghir_D13G015680	PHOS32	Universal stress protein PHOS32
Ghir_D13G015690	mnmE	tRNA modification GTPase MnmE
Ghir_D13G015700	NA	NA
Ghir_D13G015710	VIII-2	Myosin-2
Ghir_D13G015720	At3g55350	Protein ALP1-like
Ghir_D13G015730	CCDA2	Cytochrome c-type biogenesis ccda-like chloroplastic protein 2
Ghir_D13G015740	AGD5	Probable ADP-ribosylation factor GTPase-activating protein AGD5
Ghir_D13G015750	BQ2027_MB1391C	Uncharacterized protein Mb1391c
Ghir_D13G015760	alaS	Alanine--tRNA ligase
Ghir_D13G015770	LDL2	Lysine-specific histone demethylase 1 homolog 2
Ghir_D13G015780	AFRR	Monodehydroascorbate reductase
Ghir_D13G015790	NAF1	H/ACA ribonucleoprotein complex non-core subunit NAF1
Ghir_D13G015800	At3g07870	F-box protein At3g07870
Ghir_D13G015810	PYRE-F	Uridine 5'-monophosphate synthase
Ghir_D13G015820	NAC056	NAC transcription factor 56
Ghir_D13G015830	PYRAB13050	UPF0056 membrane protein PYRAB13050
Ghir_D13G015840	NA	Putative AC transposase
Ghir_D13G015850	NA	NA
Ghir_D13G015860	PSPTO_1126	Renalase
Ghir_D13G015870	BGLU18	Beta-glucosidase 18
Ghir_D13G015880	NA	NA
Ghir_D13G015890	WDR44	WD repeat-containing protein 44
Ghir_D13G015900	PORA	Protochlorophyllide reductase, chloroplastic
Ghir_D13G015910	IRL6	Plant intracellular Ras-group-related LRR protein 6
Ghir_D13G015920	bag	IgA FC receptor
Ghir_D13G015930	At3g15360	Thioredoxin M4, chloroplastic
Ghir_D13G015940	NA	Acidic endochitinase
Ghir_D13G015950	NA	NA
Ghir_D13G015960	NA	NA
Ghir_D13G015970	NA	NA
Ghir_D13G015980	At1g09600	Probable serine/threonine-protein kinase At1g09600
Ghir_D13G015990	GLCAT14A	Beta-glucuronosyltransferase GlcAT14A
Ghir_D13G016000	PPI1	Proton pump-interactor 1
Ghir_D13G016010	ylmH	Putative RNA-binding protein YlmH
Ghir_D13G016020	POPTR_0001s40980g	Probable bifunctional methylthioribulose-1-phosphate dehydratase/enolase-phosphatase E1
Ghir_D13G016030	Mrps35	28S ribosomal protein S35, mitochondrial
Ghir_D13G016040	At4g27520	Early nodulin-like protein 2
Ghir_D13G016050	DTX19	Protein DETOXIFICATION 19
Ghir_D13G016060	DTX18	Protein DETOXIFICATION 18
Ghir_D13G016070	DTX18	Protein DETOXIFICATION 18
Ghir_D13G016080	FAH	Fumarylacetoacetase
Ghir_D13G016090	SPL4	Squamosa promoter-binding-like protein 4
Ghir_D13G016100	NA	NA
Ghir_D13G016110	svkA	Serine/threonine-protein kinase svkA
Ghir_D13G016120	svkA	Serine/threonine-protein kinase svkA
Ghir_D13G016130	ERF4	Ethylene-responsive transcription factor 4
Ghir_D13G016140	lamb4	Laminin subunit beta-4
Ghir_D13G016150	At3g15200	Putative pentatricopeptide repeat-containing protein At3g15200
Ghir_D13G016160	NAC098	Protein CUP-SHAPED COTYLEDON 2
Ghir_D13G016170	At5g53970	Probable aminotransferase TAT2
Ghir_D13G016180	NA	NA
Ghir_D13G016190	PF11_0240	Dynein heavy chain-like protein PF11_0240
Ghir_D13G016200	SHH2	Protein SAWADEE HOMEODOMAIN HOMOLOG 2
Ghir_D13G016210	At5g57250	Pentatricopeptide repeat-containing protein At5g57250, mitochondrial
Ghir_D13G016220	fosB	Metallothiol transferase FosB
Ghir_D13G016230	REXO4	RNA exonuclease 4
Ghir_D13G016240	PDAP1	28 kDa heat- and acid-stable phosphoprotein
Ghir_D13G016250	GOLS2	Galactinol synthase 2
Ghir_D13G016260	pol	Retrovirus-related Pol polyprotein from transposon 17.6
Ghir_D13G016270	ZFP1	Probable E3 ubiquitin-protein ligase ZFP1
Ghir_D13G016280	RABA1F	Ras-related protein RABA1f
Ghir_D13G016290	BZIP61	Basic leucine zipper 61
Ghir_D13G016300	MTERF6	Transcription termination factor MTERF6, chloroplastic/mitochondrial
Ghir_D13G016310	NA	NA
Ghir_D13G016320	NA	NA
Ghir_D13G016330	TCP4	Transcription factor TCP4
Ghir_D13G016340	NA	NA
Ghir_D13G016350	NA	NA
Ghir_D13G016360	IDM1	Increased DNA methylation 1
Ghir_D13G016370	UBC35	Ubiquitin-conjugating enzyme E2 35
Ghir_D13G016380	murA	UDP-N-acetylglucosamine 1-carboxyvinyltransferase
Ghir_D13G016390	ALG9	Dol-P-Man:Man(6)GlcNAc(2)-PP-Dol alpha-1,2-mannosyltransferase
Ghir_D13G016400	PPC16	Phosphoenolpyruvate carboxylase, housekeeping isozyme
Ghir_D13G016410	YGL140C	Uncharacterized membrane protein YGL140C
Ghir_D13G016420	At1g78850	EP1-like glycoprotein 3
Ghir_D13G016430	NA	Peptide-N4-(N-acetyl-beta-glucosaminyl)asparagine amidase A
Ghir_D13G016440	NA	Peptide-N4-(N-acetyl-beta-glucosaminyl)asparagine amidase A
Ghir_D13G016450	At1g53330	Putative pentatricopeptide repeat-containing protein At1g53330
Ghir_D13G016460	NA	NA
Ghir_D13G016470	apgM1	2,3-bisphosphoglycerate-independent phosphoglycerate mutase 1
Ghir_D13G016480	NA	NA
Ghir_D13G016490	At4g02110	BRCT domain-containing protein At4g02110
Ghir_D13G016500	fray2	Serine/threonine-protein kinase fray2
Ghir_D13G016510	NA	NA
Ghir_D13G016520	IRKI	IRK-interacting protein
Ghir_D13G016530	TBL41	Protein trichome birefringence-like 41
Ghir_D13G016540	NA	Retrovirus-related Pol polyprotein from transposon TNT 1-94
Ghir_D13G016550	RPL13	50S ribosomal protein L13, chloroplastic
Ghir_D13G016560	RID3	Protein ROOT INITIATION DEFECTIVE 3
Ghir_D13G016570	MSL6	Mechanosensitive ion channel protein 6
Ghir_D13G016580	At1g78530	Receptor-like serine/threonine-protein kinase At1g78530
Ghir_D13G016590	FAP3	Fatty-acid-binding protein 3, chloroplastic
Ghir_D13G016600	SPS2	Solanesyl diphosphate synthase 2, chloroplastic
Ghir_D13G016610	Immp1l	Mitochondrial inner membrane protease subunit 1
Ghir_D13G016620	At1g80960	F-box protein At1g80960
Ghir_D13G016630	At1g29970	60S ribosomal protein L18a-like protein
Ghir_D13G016640	GLUB5	Glutelin type-B 5
Ghir_D13G016650	UBP27	Ubiquitin carboxyl-terminal hydrolase 27
Ghir_D13G016660	CAT8	Cationic amino acid transporter 8, vacuolar
Ghir_D13G016670	GA2OX1	Gibberellin 2-beta-dioxygenase 1
Ghir_D13G016680	SIP5	Protein SIP5
Ghir_D13G016690	DYNC1H1	Cytoplasmic dynein 1 heavy chain 1
Ghir_D13G016700	NA	NA
