# Supplementary material for: QTL Mapping and Candidate Gene Analysis for Cotton Fiber Quality and Early Maturity Using F2 and F3 Generations
Source: Plants (Basel). 2025 Mar 29;14(7):1063. doi: 10.3390/plants14071063 (PMC11991040; doi:10.3390/plants14071063)
Supplement: Supplementary file 1 [file plants-14-01063-s001.zip › Supplemental file 3 KEGG.xlsx]

## Sheet: KEGG
Supplemental file 3 Highly mapped KEGG pathways
#Term	Database	ID	Input number	Background number	P-Value	Corrected P-Value	Input
Nucleotide excision repair	KEGG PATHWAY	ghi03420	5	147	2.48656e-06	9.63946e-05	Ghir_A13G005400.1|Ghir_A13G005390.1|Ghir_A13G005420.1|Ghir_A13G005410.1|Ghir_A13G005750.1
Protein processing in endoplasmic reticulum	KEGG PATHWAY	ghi04141	6	581	0.000176301	0.00233999	Ghir_A13G005710.1|Ghir_A13G005420.1|Ghir_A13G005410.1|Ghir_A13G005390.1|Ghir_A13G005400.1|Ghir_A13G004710.1
Ascorbate and aldarate metabolism	KEGG PATHWAY	ghi00053	2	112	0.000137914	0.00330992	Ghir_D07G023700.1
Limonene and pinene degradation	KEGG PATHWAY	ghi00903	1	18	0.00292598	0.0175559	Ghir_D07G023700.1
Phenylalanine, tyrosine and tryptophan biosynthesis	KEGG PATHWAY	ghi00400	3	96	0.000357025	0.0191225	Ghir_D13G015260.1|Ghir_D13G015250.1|Ghir_D13G016170.1
Histidine metabolism	KEGG PATHWAY	ghi00340	1	35	0.00553736	0.0265793	Ghir_D07G023700.1
Biosynthesis of secondary metabolites	KEGG PATHWAY	ghi01110	11	2587	0.000886729	0.0274886	Ghir_D13G015260.1|Ghir_D13G015250.1|Ghir_D13G015610.1|Ghir_D13G015010.1|Ghir_D13G015630.1|Ghir_D13G015870.1|Ghir_D13G015600.1|Ghir_D13G016170.1|Ghir_D13G015900.1|Ghir_D13G016670.1|Ghir_D13G016600.1
Lysine degradation	KEGG PATHWAY	ghi00310	1	73	0.0113521	0.0370562	Ghir_D07G023700.1
Cutin, suberine and wax biosynthesis	KEGG PATHWAY	ghi00073	1	77	0.0119624	0.0370562	Ghir_D08G020100.1
Tryptophan metabolism	KEGG PATHWAY	ghi00380	1	101	0.0156169	0.0370562	Ghir_D07G023700.1
beta-Alanine metabolism	KEGG PATHWAY	ghi00410	1	109	0.0168323	0.0370562	Ghir_D07G023700.1
Valine, leucine and isoleucine degradation	KEGG PATHWAY	ghi00280	1	110	0.0169841	0.0370562	Ghir_D07G023700.1
Fatty acid degradation	KEGG PATHWAY	ghi00071	1	121	0.0186529	0.0373057	Ghir_D07G023700.1
Arginine and proline metabolism	KEGG PATHWAY	ghi00330	1	142	0.0218315	0.0403043	Ghir_D07G023700.1
Glycerolipid metabolism	KEGG PATHWAY	ghi00561	1	212	0.0323595	0.0532113	Ghir_D07G023700.1
Sesquiterpenoid and triterpenoid biosynthesis	KEGG PATHWAY	ghi00909	2	65	0.00388738	0.0535594	Ghir_D13G015610.1|Ghir_D13G015600.1
Pyruvate metabolism	KEGG PATHWAY	ghi00620	1	237	0.0360944	0.0541417	Ghir_D07G023700.1
Metabolic pathways	KEGG PATHWAY	ghi01100	3	5402	0.04524	0.06032	Ghir_D08G020100.1|Ghir_D07G023700.1
Glycolysis / Gluconeogenesis	KEGG PATHWAY	ghi00010	1	320	0.0484007	0.0611377	Ghir_D07G023700.1
Cyanoamino acid metabolism	KEGG PATHWAY	ghi00460	2	108	0.0101453	0.0689754	Ghir_D13G015630.1|Ghir_D13G015870.1
Ascorbate and aldarate metabolism	KEGG PATHWAY	ghi00053	2	112	0.0108615	0.0689754	Ghir_D13G015780.1|Ghir_D13G015010.1
Metabolic pathways	KEGG PATHWAY	ghi01100	14	5402	0.0159181	0.0689754	Ghir_D13G015260.1|Ghir_D13G015250.1|Ghir_D13G016020.1|Ghir_D13G016390.1|Ghir_D13G015010.1|Ghir_D13G015900.1|Ghir_D13G015630.1|Ghir_D13G015810.1|Ghir_D13G015610.1|Ghir_D13G016170.1|Ghir_D13G015780.1|Ghir_D13G016400.1|Ghir_D13G015600.1|Ghir_D13G015870.1
Glycine, serine and threonine metabolism	KEGG PATHWAY	ghi00260	2	146	0.0178001	0.0689754	Ghir_D13G015260.1|Ghir_D13G015250.1
Lipoic acid metabolism	KEGG PATHWAY	ghi00785	1	7	0.0110351	0.0696646	Ghir_A13G005600.1
Citrate cycle (TCA cycle)	KEGG PATHWAY	ghi00020	2	135	0.0156905	0.0784741	Ghir_A13G006080.1|Ghir_A13G005370.1
Sesquiterpenoid and triterpenoid biosynthesis	KEGG PATHWAY	ghi00909	2	65	0.0040434	0.0837697	Ghir_A04G014110.1|Ghir_A04G014090.1
Steroid biosynthesis	KEGG PATHWAY	ghi00100	2	86	0.0068683	0.0837697	Ghir_A04G014110.1|Ghir_A04G014090.1
Tryptophan metabolism	KEGG PATHWAY	ghi00380	2	101	0.00929783	0.0837697	Ghir_A04G014840.1|Ghir_A04G014850.1
Biosynthesis of secondary metabolites	KEGG PATHWAY	ghi01110	9	2587	0.0107304	0.0837697	Ghir_A04G015450.1|Ghir_A04G014090.1|Ghir_A04G014830.1|Ghir_A04G015140.1|Ghir_A04G013860.1|Ghir_A04G014790.1|Ghir_A04G013900.1|Ghir_A04G014400.1|Ghir_A04G014110.1
Citrate cycle (TCA cycle)	KEGG PATHWAY	ghi00020	2	135	0.0159904	0.0837697	Ghir_A04G014830.1|Ghir_A04G013860.1
Pentose phosphate pathway	KEGG PATHWAY	ghi00030	2	136	0.0162109	0.0837697	Ghir_A04G013900.1|Ghir_A04G015450.1
Peroxisome	KEGG PATHWAY	ghi04146	2	195	0.030825	0.0935655	Ghir_A13G005570.1|Ghir_A13G006170.1
Biosynthesis of amino acids	KEGG PATHWAY	ghi01230	3	558	0.042386	0.0973307	Ghir_D13G015260.1|Ghir_D13G015250.1|Ghir_D13G016170.1
Cysteine and methionine metabolism	KEGG PATHWAY	ghi00270	2	246	0.0459042	0.101645	Ghir_D13G016170.1|Ghir_D13G016020.1
Histidine metabolism	KEGG PATHWAY	ghi00340	1	35	0.0491967	0.118775	Ghir_A04G014400.1
