# Supplementary material for: QTL Mapping and Candidate Gene Analysis for Cotton Fiber Quality and Early Maturity Using F2 and F3 Generations
Source: Plants (Basel). 2025 Mar 29;14(7):1063. doi: 10.3390/plants14071063 (PMC11991040; doi:10.3390/plants14071063)
Supplement: Supplementary file 1 [file plants-14-01063-s001.zip › Supplemental file 4 gene expression in RNA-seq.xlsx]

## Sheet: Gene expression
Supplemental file 4 The expression level of the genes involved in the highly mapped KEGG pathways
Gene ID	Gene Name	Description	Root			Stem			Leaf			Fiber											Ovule
			H7124	TM1	TM1_2015	H7124	TM1	TM1_2015	H7124	TM1	TM1_2015	TM1_2015_5DPA	H7124_10DPA	TM1_10DPA	TM1_2015_10DPA	TM1_15DPA	H7124_20DPA	TM1_20DPA	TM1_2015_20DPA	H7124_25DPA	TM1_25DPA	TM1_2015_25DPA	H7124_-3DPA	TM1_-3DPA	TM1_2015_-3DPA	H7124_-1DPA	TM1_2015_-1DPA	H7124_0DPA	TM1_0DPA	TM1_2015_0DPA	H7124_1DPA	TM1_1DPA	TM1_2015_1DPA	H7124_3DPA	TM1_3DPA	TM1_2015_3DPA	H7124_5DPA	TM1_5DPA	TM1_2015_5DPA	H7124_10DPA	TM1_10DPA	TM1_2015_10DPA	TM1_15DPA	H7124_20DPA	TM1_20DPA	TM1_2015_20DPA	H7124_25DPA	TM1_25DPA	TM1_2015_25DPA
Ghir_A04G013860.1	IDH1	Isocitrate dehydrogenase [NAD] regulatory subunit 1, mitochondrial	31.3	33.1	46	31.6	30.7	48.7	14.2	13.1	23.9	22.9	30.3	17.8	19.4	24.3	17.9	25.5	25.3	28.1	23.9	19.5	13.2	16.3	13.5	15	14.6	9.68	12.4	16.1	13.4	8.07	13.4	24.1	25.8	25.4	20.5	31.1	13.7	28.6	27.3	30.6	23.9	18.6	21.6	26.2	31.7	14.9	13.8
Ghir_A04G013900.1	NA	Fructose-1,6-bisphosphatase, cytosolic	24.1	7.28	11	22.3	11	10.8	9.05	1.38	11.1	3.34	4.52	0.848	2.62	0.325	0.207	0.722	4.76	3.52	2.3	4.38	1.36	1.44	6.65	2.17	2.09	1.54	1.94	8.37	1.71	1.04	7.33	3.83	1.06	3.5	6.15	1.5	2.37	3.28	1.37	5.12	0.61	0.578	1.3	0.856	2.7	1.56	1.16
Ghir_A04G014090.1	NA	Squalene monooxygenase	14.7	38.8	11.7	104	136	23.9	4.61	18.8	131	0.299	1.56	3.12	0.648	5.14	23	1.13	32.5	2.15	2.87	28.5	0.514	0.484	0	0.483	0.212	0.733	0.0324	0.293	1.83	0.741	1.37	3.9	0.813	2.18	11	0.967	1.51	8.92	33.1	8.75	49.3	9.39	7.48	30.7	6.62	10.5	19
Ghir_A04G014110.1	NA	Squalene monooxygenase	14.7	38.8	11.7	104	136	23.9	4.61	18.8	131	0.299	1.56	3.12	0.648	5.14	23	1.13	32.5	2.15	2.87	28.5	0.514	0.484	0	0.483	0.212	0.733	0.0324	0.293	1.83	0.741	1.37	3.9	0.813	2.18	11	0.967	1.51	8.92	33.1	8.75	49.3	9.39	7.48	30.7	6.62	10.5	19
Ghir_A04G014400.1	HISN1B	ATP phosphoribosyltransferase 2, chloroplastic	4.68	5.65	6.59	9.16	8.43	8.34	17	15.5	15.5	2.68	2.44	2.36	1.28	2.85	9.39	3.07	7.52	1.31	1.61	14.7	8.3	12.4	2.54	4.91	4.8	0.882	2.47	2.71	2.61	4.21	2.69	2.25	1.24	3.31	3.02	2.76	1.85	3.99	9.04	5.6	6.66	1.81	11.3	11.2	6.12	3.84	14.6
Ghir_A04G014790.1	At2g44050	6,7-dimethyl-8-ribityllumazine synthase, chloroplastic	18.7	20	19.1	15.5	13.3	25.2	15.2	20.9	14.9	18.7	16.4	12.8	13.5	11.8	14.8	11.3	16.6	10.6	4.93	14.4	11.5	17.3	19.8	15	13.7	9.98	12.9	23.8	8.71	11.1	16.4	15	16.1	24.6	7.94	27	14.4	16.3	23.8	27.2	20.8	8.53	21.3	26.4	34.9	13.9	12.3
Ghir_A04G014830.1	ACLA-1	ATP-citrate synthase alpha chain protein 1	136	101	57	63.5	60.8	160	26.1	28	101	202	110	104	161	83.4	24.9	132	135	89.1	59	77.2	18.9	18.6	61.5	19.7	36.2	9.9	18.8	88.7	12.4	17.5	58.4	63.2	123	139	42.3	127	115	69.2	91.7	192	81.4	92.3	30.5	49.5	39.4	12.8	29
Ghir_A04G014840.1	TAA1	L-tryptophan--pyruvate aminotransferase 1	0.467	0.403	0	0.127	0.0612	0	0.362	0.429	0.379	0.71	2.79	0.0921	0.504	0.0294	1.55	0.199	0	0.153	0.505	1.24	1.99	6.84	4.73	3.68	2.37	1.39	0.293	2.84	4.39	2.78	25.4	20.9	4.91	4.46	5.35	2.6	3.73	2.53	0.616	0.966	0.356	0.431	2.57	1.47	3.55	7.75	2.96
Ghir_A04G014850.1	TAA1	L-tryptophan--pyruvate aminotransferase 1	0.467	0.403	0	0.127	0.0612	0	0.362	0.429	0.379	0.71	2.79	0.0921	0.504	0.0294	1.55	0.199	0	0.153	0.505	1.24	1.99	6.84	4.73	3.68	2.37	1.39	0.293	2.84	4.39	2.78	25.4	20.9	4.91	4.46	5.35	2.6	3.73	2.53	0.616	0.966	0.356	0.431	2.57	1.47	3.55	7.75	2.96
Ghir_A04G015140.1	FAOMT	Flavonoid 3',5'-methyltransferase	63.8	62	3.16	66.9	71.9	35.1	2.15	3.05	58.4	0.163	1.03	0.497	0	27	43.9	31.8	104	16.6	3.66	46.2	1.07	1.39	1.27	0.871	0	0.304	0.27	0.418	0	0	2.1	1.03	0.361	1.71	1.55	0.944	1.7	0.579	44.3	6.42	432	32.8	4.88	68.8	117	28.7	7.62
Ghir_A04G015450.1	PGM1	Phosphoglucomutase, cytoplasmic	47.9	47.7	48.9	52.9	40.1	42.3	15.5	11.1	45.8	146	141	89.1	144	101	36.8	113	77.5	77	58.3	64.2	11	19.8	17.5	14.4	14	4.48	5.89	21.4	8.56	8.41	23.8	52.8	95.9	54.8	56.3	102	30.7	79.6	64.1	57	95.2	61.2	44.1	69.1	55.3	21	31.9
Ghir_A13G004710.1	OST48	Dolichyl-diphosphooligosaccharide--protein glycosyltransferase 48 kDa subunit	43.4	40.1	41	41.6	34.9	50.9	20.8	17.8	49.2	114	67.6	37.5	76.8	42.7	26.7	35.8	40.2	23.4	28	40.3	15.1	20.8	61.4	20.3	55.2	14.9	12	63.2	14.2	13.7	47.3	42.4	48.7	78.5	40.3	55.7	52.4	59.6	43.8	57.4	40.4	27	24.1	68.1	35.9	15.5	34.5
Ghir_A13G005370.1	LTA2	Dihydrolipoyllysine-residue acetyltransferase component 4 of pyruvate dehydrogenase complex, chloroplastic	24.4	23.7	10.4	17.7	15.3	18	15.3	14.3	13.8	13.2	17	8.42	11.5	8.65	46.1	5.26	5.86	2.8	4.16	23.6	5.47	9.57	16.5	12	9.31	4.39	4.85	14.4	4.62	4.26	10.2	10.5	12.5	19	6.35	27.9	11	22.9	31.4	23.6	24.2	5.66	82	55.8	35.3	9.73	29.4
Ghir_A13G005390.1	RAD23C	Ubiquitin receptor RAD23c	37.6	49.8	31.7	40.2	43.1	63	14.8	15.6	35.8	38.3	28	29.3	31.7	31.1	21.6	24.4	40.4	27.2	22	27.4	32.5	41.3	38.4	38.1	25.6	38.3	24.1	37.8	26.9	25.3	35.1	39.5	39.8	36.1	36.2	44.4	34.4	34	46.1	42.7	35.9	23.8	18.3	24.8	33.9	20	11.5
Ghir_A13G005400.1	RAD23C	Ubiquitin receptor RAD23c	37.6	49.8	31.7	40.2	43.1	63	14.8	15.6	35.8	38.3	28	29.3	31.7	31.1	21.6	24.4	40.4	27.2	22	27.4	32.5	41.3	38.4	38.1	25.6	38.3	24.1	37.8	26.9	25.3	35.1	39.5	39.8	36.1	36.2	44.4	34.4	34	46.1	42.7	35.9	23.8	18.3	24.8	33.9	20	11.5
Ghir_A13G005410.1	RAD23C	Ubiquitin receptor RAD23c	37.6	49.8	31.7	40.2	43.1	63	14.8	15.6	35.8	38.3	28	29.3	31.7	31.1	21.6	24.4	40.4	27.2	22	27.4	32.5	41.3	38.4	38.1	25.6	38.3	24.1	37.8	26.9	25.3	35.1	39.5	39.8	36.1	36.2	44.4	34.4	34	46.1	42.7	35.9	23.8	18.3	24.8	33.9	20	11.5
Ghir_A13G005420.1	RAD23C	Ubiquitin receptor RAD23c	37.6	49.8	31.7	40.2	43.1	63	14.8	15.6	35.8	38.3	28	29.3	31.7	31.1	21.6	24.4	40.4	27.2	22	27.4	32.5	41.3	38.4	38.1	25.6	38.3	24.1	37.8	26.9	25.3	35.1	39.5	39.8	36.1	36.2	44.4	34.4	34	46.1	42.7	35.9	23.8	18.3	24.8	33.9	20	11.5
Ghir_A13G005570.1	PXMP2	Peroxisomal membrane protein 2	17	23.6	7.82	0.249	0.573	28.6	12.6	6.55	3.54	0.12	0	0.0204	0	0	0.403	0	0	0.0227	0.0368	0.444	0.177	0.167	0.395	0.343	0.634	0.225	0	0.271	0.109	0	0	0	0	0	0.0602	0.0313	0.735	0	0.705	1.25	1.85	0.077	0	0.348	0.0888	0	0
Ghir_A13G005600.1	LIP1	Lipoyl synthase, mitochondrial	24.1	24.9	19.4	18.9	20.7	23	22.7	16	17.9	16.5	16.7	11.8	16.7	16.8	19.7	30.5	27.5	28.8	32.4	20.1	14.6	18.1	12.8	14.7	18.7	15.2	12	12.8	14.6	11.2	13.1	17	22.2	19	16.1	20.6	18.1	20.5	29.1	21.4	23.7	26.8	16.9	19.6	15.6	8.8	14.6
Ghir_A13G005710.1	NA	NA	7.86	9.86	3.08	9.08	6.22	3.26	1.76	0.634	6.32	0.911	2.03	0.758	0.628	0.347	5.6	0	0	2.74	2.58	2.22	4.27	1.44	5.96	1.8	5.39	4.22	3.27	3.72	3.44	6	8.32	12.1	3.64	5.4	4.25	2.73	5.43	8.16	2.75	1.96	4.15	0.0854	2.35	5.96	11.7	6.06	3.18
Ghir_A13G005750.1	PBP1	Calcium-binding protein PBP1	12.2	16.1	9.22	10.4	16.2	84.2	4.62	6.11	1.2	1.55	0.436	1.96	1.58	1.63	1.04	0.812	10.4	0.611	0.397	19.2	18.4	3.7	9.01	1.66	6.24	3.84	27.4	9.08	2.98	22	2.02	0.303	0.399	10.9	0.704	0.436	0.564	3.88	32.6	20.7	6.36	1.4	2.26	0.845	5.53	3.43	14.4
Ghir_A13G006080.1	SCOA	Succinate--CoA ligase [ADP-forming] subunit alpha-1, mitochondrial	35	32.4	40.9	27.4	28.3	30.1	17.8	20	19	27.8	21.2	13.7	14.4	32.8	17.7	32.8	28	24.2	27	15.5	8.36	7.67	14.4	9.05	10.2	9.38	11.2	21	6.91	6.8	15.2	16.7	21.5	34.5	9.24	42.6	12.9	21.7	23.5	22.6	18.3	29.2	14	19.6	31.8	11.7	4.34
Ghir_A13G006170.1	FSD3	Superoxide dismutase [Fe] 3, chloroplastic	4.73	5.58	1.71	5.65	5.44	8.42	1.96	1.81	18.4	23.7	51.2	47.4	51.3	40.1	1.92	30.1	33.8	8.75	2.18	12	4.31	8.04	15.1	4	7.08	3.13	3.17	14	7.49	4.35	11	13.4	12.4	14	23.7	11.9	8.83	19.1	17.1	13.5	11.9	17.1	6.62	10	3.76	0.314	2.96
Ghir_D07G023700.1	ALDH2B4	Aldehyde dehydrogenase family 2 member B4, mitochondrial	69.3	49.7	85.8	126	83.9	63	4.64	1.17	62.6	14.9	20.9	25.6	11.2	56.7	136	42.6	122	73	81.5	141	57.6	65.8	56.6	55.7	82.3	39.5	53.7	28.2	51.5	77.4	73.2	70.9	22.2	54.5	119	67.2	77	233	269	233	363	67.4	99.8	230	258	79.9	92.3
Ghir_D08G020100.1	CYP86A22	Cytochrome P450 86A22	0	0.00713	3.41	5.43	5.82	0.0456	23.7	24.8	19.2	0.1	0.81	0.765	0.943	0.448	0.0407	0.0191	0.127	0.0144	0	0.179	0.18	0.306	0.388	0.7	0.533	0.85	0.16	0.8	0.766	0.124	0.498	1.11	0.237	0.65	1.49	1.31	1.03	33.9	31.3	22.4	19.8	0.199	3.28	0.0705	0.633	0	0.261
Ghir_D13G015010.1	VTC2	GDP-L-galactose phosphorylase 1	23.4	27.1	112	42.3	36.4	33	60.7	42.6	55.2	77.2	114	133	212	97.4	28.4	59.6	45.2	35.6	28.7	30.1	22.3	28.6	74.3	20.5	38.2	14.5	16.7	66.7	12.7	12.1	60.6	34.6	41.4	62	100	63.7	60.8	55.2	34.8	47.8	28.6	32.3	25.7	37.5	31.8	22.2	32.2
Ghir_D13G015250.1	TSB	Tryptophan synthase beta chain 2, chloroplastic	30.8	36.5	27.1	45.7	48.7	37.4	38.6	38.3	130	42.6	34.4	21.3	19.8	22.3	39	37.8	42.7	60.1	61.4	46.7	34.5	37.9	33.5	34.6	33	35.1	25.8	29	42.6	32.4	48.5	37.7	36.8	48.1	36.4	53.9	36.5	37.8	47.5	36.5	48.9	41.7	48.8	45.3	51.6	22.1	39
Ghir_D13G015260.1	TSB	Tryptophan synthase beta chain 2, chloroplastic	3.62	1.54	9.88	7.39	4.9	8	5.38	3.38	51.5	8.27	5.03	0.57	3.63	0.811	1.09	0.761	7.93	9.45	6.06	8.66	0.768	2.77	6.83	3.42	8.94	4.47	0.877	7.25	4.62	0.912	12.1	4.88	1.51	10.9	3.84	1.87	4.8	4.31	6.79	5.83	1.05	0.649	6.05	9	5.05	2.9	6.16
Ghir_D13G015600.1	CAD1-A	(+)-delta-cadinene synthase isozyme A	22.8	7.22	0	1.02	1.02	76.2	0.4	0.177	0.668	0.0822	0.0507	0	0	0	0	0	0.0926	0.0198	0	0.172	0.0481	0	0	0.0228	0	0	0	0	0.0392	0.0538	0.122	0.227	0.0355	0.0868	0.0132	0	0.613	0.0878	0	0.286	0.00667	0	0.00953	0	0.168	0	0
Ghir_D13G015610.1	CAD1-A	(+)-delta-cadinene synthase isozyme A	15.9	7.37	0	0.649	0.631	69	0.334	0.197	0.467	0.0606	0.0206	0	0	0	0	0	0.0926	0.0179	0	0.248	0.0267	0	0	0.0228	0	0	0	0	0.0208	0.0691	0.149	0.0613	0.0216	0.15	0	0	0.502	0.104	0.0269	0.208	0.00667	0.0194	0.00953	0	0.0497	0	0
Ghir_D13G015630.1	BGLU41	Putative beta-glucosidase 41	1.49	3.71	5.26	2.52	4.7	1.73	0.0615	0.14	3.83	0.409	2.09	1.52	4.24	2.19	4.72	33.6	30.1	26.4	33.9	19.3	0.123	0.395	0.368	0.45	1.53	0.3	0.154	0.29	0.162	0.182	7.78	2.33	1.34	6.57	8.22	7.83	12.3	2.07	1.79	2.24	7.94	56.3	1.51	5.59	12.5	1.82	4.13
Ghir_D13G015780.1	AFRR	Monodehydroascorbate reductase	7.58	10.5	13	6.88	6.42	7.29	10.2	11.8	12.1	7.96	8.05	7.96	5.71	5.56	9.55	3.31	5.03	9.33	5.58	9.33	18.9	33.6	19.3	29.5	28	24.8	32.3	19.2	35.4	26.3	32.7	20.1	5.01	18.6	10.8	9.03	25.7	12.1	11.4	16	14.9	7.28	7.27	14.2	13.6	23.3	14.1
Ghir_D13G015810.1	PYRE-F	Uridine 5'-monophosphate synthase	24.1	24.3	16.5	20.4	15.5	13.5	3.06	2.23	18.3	25.2	11.3	7.97	12.5	11.6	14.9	10	16.8	7.89	9.19	15.2	8.16	7.9	15.9	4.34	12.1	3.62	5.77	15.8	4.18	7.41	22.4	9.88	29.4	20.8	12.3	24.3	12.5	15.6	22	17.1	23.8	17.8	15.9	20.9	43.3	6.21	10.7
Ghir_D13G015870.1	BGLU18	Beta-glucosidase 18	0.67	0.791	5.11	1.73	1.85	1.62	7.16	7.61	5.92	16.4	0.748	4.09	7.64	1.5	0	0.498	0.375	0.0889	0	0.98	1.32	1.24	2.71	1.43	1.62	2.09	1.3	2.41	0.943	1.57	4.99	2.71	9.36	7.02	2.15	6.39	3.21	1.07	1.65	2.12	0.75	0.323	0.884	0.423	0.0713	0	0
Ghir_D13G015900.1	PORA	Protochlorophyllide reductase, chloroplastic	0.933	0.649	9.78	28.6	29.2	0.503	240	226	9.67	25.4	8.59	7.91	15.9	7.77	0.915	1.34	2.2	0.288	0.132	0.919	14.6	17.9	17.9	14.7	9.47	13	15	18.6	15.1	17.2	17.5	39.4	29.9	19.1	28.5	22.1	13.4	9.25	3.21	4.33	8.03	0.19	2.38	2.14	5.49	0	0
Ghir_D13G016020.1	POPTR_0001s40980g	Probable bifunctional methylthioribulose-1-phosphate dehydratase/enolase-phosphatase E1	2.59	9.2	23.5	4	7.97	7.16	3.07	9.46	15.7	0	2.71	9.25	0	19	13.5	18.8	33.7	1.61	1.85	23.5	7.2	5.93	18.4	2.04	24.3	0.675	5.01	0	2.62	7.31	15.9	3.62	10.7	11.2	3.93	9.31	30.3	6.41	11.8	0	33.2	12.6	0	25.8	13.9	3.06	0
Ghir_D13G016170.1	At5g53970	Probable aminotransferase TAT2	1.88	1.91	9	5.24	4.91	6.2	7.95	3.28	8.47	3.41	3.13	8.81	7.02	12.7	6.28	4.71	24.5	10.8	3.98	43.8	21.5	1.23	1.01	1.91	13.2	8.16	12.6	1.66	12.1	49.6	29.8	22.4	9.49	14.7	31.5	4.85	17.8	22.2	11.7	22.4	26.8	30.7	7.88	20.1	24.4	11.1	16
Ghir_D13G016390.1	ALG9	Dol-P-Man:Man(6)GlcNAc(2)-PP-Dol alpha-1,2-mannosyltransferase	21.9	22	20.6	24.5	17.8	27.2	6.07	4.24	18	18.2	25.9	12.4	14.6	18.2	8.68	12.2	16.5	10.1	17.5	9.09	7.62	12.2	12.3	10.9	8.01	10.2	7.9	11.5	7.96	6.68	11	19.7	13.3	14	14.8	20.7	9.17	24.4	14.5	20.1	11.2	8.92	13.5	19.3	24	3.32	7.83
Ghir_D13G016400.1	PPC16	Phosphoenolpyruvate carboxylase, housekeeping isozyme	21.5	16.7	12.9	15	5.09	6.4	0.847	0.264	2.93	11.2	4.08	5.69	5.2	2.73	6.1	2.45	16.1	2.56	3.85	14.3	1.76	0.841	1.7	4.68	3.92	12.6	1.78	1.84	3.72	1.42	2.46	5.6	4.33	3.13	6.63	6.01	4.64	7.98	9.13	6.7	7.93	5.5	5.12	15.1	8.24	2.01	10.8
Ghir_D13G016600.1	SPS2	Solanesyl diphosphate synthase 2, chloroplastic	1.08	1.44	5.23	5.31	8.22	2.06	23.4	37.3	4.95	0.836	0.158	0.26	0.374	0.183	0.689	0.11	3.16	0.326	0.38	1.21	1.84	1.83	2.87	2.24	3.13	1.64	2.72	2.24	1.36	1.68	7.82	1.45	0.407	2.64	3.06	1.42	1.79	1.47	0.557	2.59	0.304	0.514	0.476	1.12	1.65	0	0.755
Ghir_D13G016670.1	GA2OX1	Gibberellin 2-beta-dioxygenase 1	3.45	1.88	1.25	6	3.13	2.82	1.82	1.51	3.59	55.7	14.2	15	17.5	16.9	0.539	13.3	1.48	3.26	0.313	14.1	255	22.2	2.7	51.3	23.3	85.2	79.7	10.2	180	341	273	310	194	67.7	296	27.4	69.4	32	5.59	21.2	8.38	47.9	11.9	2.18	1.32	0	2.66
note: colors from green to red mean the gene expression levels from low to high.
[truncated: 1 more columns]
