# Supplementary material for: QTL Mapping and Candidate Gene Analysis for Cotton Fiber Quality and Early Maturity Using F2 and F3 Generations
Source: Plants (Basel). 2025 Mar 29;14(7):1063. doi: 10.3390/plants14071063 (PMC11991040; doi:10.3390/plants14071063)
Supplement: Supplementary file 1 [file plants-14-01063-s001.zip › Supplemental file 5 qRT-PCR.xlsx]

## Sheet: ovules
Supplemental file 5 Gene expression levels in ovule samples
Gene	Sample	Ct1	Ct2	Ct3	Ct Mean	ΔCt	2^-ΔCt	2^-ΔΔCt
Ghir_A04G014830.1	JF914 -1DPA	19.3918	19.4941	19.3415	19.4091	3.65951	0.0791369	1
	JF914 0DPA	19.4189	19.4424	19.4766	19.446	3.54945	0.0854102	1.07927
	JF914 1DPA	18.8376	18.6558	18.6124	18.7019	2.53852	0.172119	2.17495
	JF173 -1DPA	20.1813	20.1674	20.1808	20.1765	4.42889	0.046427	0.586668
	JF173 0DPA	19.9908	20.0343	20.0549	20.0267	4.69997	0.0384741	0.486171
	JF173 1DPA	19.1907	19.0628	19.1084	19.1206	3.29057	0.102197	1.2914
Ghir_D13G016670.1	JF914 -1DPA	26.9752	26.9893	27.2515	27.072	11.3224	0.000390503	1
	JF914 0DPA	25.4692	25.4959	25.3421	25.4357	9.5392	0.00134404	3.44182
	JF914 1DPA	25.1632	25.3089	25.2337	25.2353	9.07187	0.00185821	4.75849
	JF173 -1DPA	27.0896	27.1292	27.1834	27.134	11.3865	0.000373539	0.956559
	JF173 0DPA	25.1074	25.0473	25.0705	25.075	9.74833	0.00116268	2.97739
	JF173 1DPA	25.6514	25.4653	25.6222	25.5796	9.74957	0.00116168	2.97483
Ghir_D13G015010.1	JF914 -1DPA	20.3068	20.1927	20.2593	20.253	4.50333	0.0440923	1
	JF914 0DPA	20.4109	20.4865	20.2256	20.3743	4.47781	0.0448793	1.01785
	JF914 1DPA	20.3536	20.4211	20.2442	20.3396	4.17624	0.0553131	1.25448
	JF173 -1DPA	20.5242	20.4798	20.4707	20.4916	4.74397	0.0373183	0.846368
	JF173 0DPA	20.5642	20.4782	20.586	20.5428	5.21608	0.0269032	0.610155
	JF173 1DPA	20.2241	20.2184	20.1297	20.1907	4.36067	0.048675	1.10393
GhHis3	JF914 -1DPA	15.814	15.6861	15.7488	15.7496
	JF914 0DPA	15.9068	15.9006	15.8821	15.8965
	JF914 1DPA	16.197	16.1713	16.1219	16.1634
	JF173 -1DPA	15.7969	15.7075	15.7384	15.7476
	JF173 0DPA	15.36	15.3493	15.2709	15.3267
	JF173 1DPA	15.8559	15.866	15.7683	15.83

## Sheet: fibers
Supplemental file 7 Gene expression levels in fiber samples
Gene	Sample	Ct1	Ct2	Ct3	Ct Mean	ΔCt	2^-ΔCt	2^-ΔΔCt
Ghir_A04G014830.1	JF4 5DPA	17.5495	17.4889	17.5497	17.5294	-0.692405	1.61598	1
	JF4 10DPA	17.5874	17.6838	17.7447	17.672	-0.607572	1.52369	0.942894
	JF4 15DPA	18.6356	18.567	18.5054	18.5693	0.270732	0.828899	0.51294
	JF4x 5DPA	17.9039	17.9776	17.9658	17.9491	-0.525476	1.43941	0.890737
	JF4x 10DPA	18.018	18.0222	18.0054	18.0152	0.0206718	0.985774	0.610018
	JF4x 15DPA	18.4184	18.574	18.3188	18.4371	-0.280869	1.21493	0.751823
Ghir_D13G016670.1	JF4 5DPA	22.6221	22.5563	22.4939	22.5575	4.33565	0.0495266	1
	JF4 10DPA	24.9548	24.8957	24.9636	24.938	6.6585	0.009899	0.199873
	JF4 15DPA	23.9088	24.0314	23.9729	23.971	5.67241	0.019608	0.39591
	JF4x 5DPA	22.9347	22.9238	22.9125	22.9237	4.44907	0.0457822	0.924397
	JF4x 10DPA	23.596	23.5759	23.6088	23.5936	5.59903	0.0206311	0.416567
	JF4x 15DPA	25.5137	25.6246	25.4683	25.5355	6.81758	0.00886552	0.179005
Ghir_D13G015010.1	JF4 5DPA	19.1237	19.0117	19.0814	19.0722	0.850446	0.554613	1
	JF4 10DPA	17.5943	17.5937	17.617	17.6016	-0.677898	1.59981	2.88455
	JF4 15DPA	18.7437	18.8069	18.7978	18.7828	0.484179	0.714904	1.28901
	JF4x 5DPA	19.5565	19.6475	19.6491	19.6177	1.14314	0.452774	0.816378
	JF4x 10DPA	18.3618	18.548	18.5913	18.5003	0.505812	0.704264	1.26983
	JF4x 15DPA	18.9923	18.9351	18.8956	18.941	0.223036	0.856761	1.54479
GhHis3	JF4 5DPA	18.2833	18.2725	18.1096	18.2218
	JF4 10DPA	18.2466	18.3194	18.2726	18.2795
	JF4 15DPA	18.2221	18.3453	18.3284	18.2986
	JF4x 5DPA	18.399	18.3961	18.6287	18.4746
	JF4x 10DPA	18.0685	17.9754	17.9397	17.9945
	JF4x 15DPA	18.7227	18.7685	18.6627	18.718

## Sheet: primers
Gene	Forward	Reverse
Ghir_A04G014830.1	GAGTGGATGCAAGGGACCTG	CCGGTTGGGACAGATATGGT
Ghir_D13G016670.1	TCCCGGCTAGAATCTGAAGC	CCACCCAACCAACATCACCA
Ghir_D13G015010.1	GGACTATGATGAGGCGTCCG	AATTGCATCTTTGCCACCGC
