# Supplementary material for: QTL Mapping and Candidate Gene Analysis for Cotton Fiber Quality and Early Maturity Using F2 and F3 Generations
Source: Plants (Basel). 2025 Mar 29;14(7):1063. doi: 10.3390/plants14071063 (PMC11991040; doi:10.3390/plants14071063)
Supplement: Supplementary file 1 [file plants-14-01063-s001.zip › Supplemental file 6 genetic map.xls]

## Sheet: Summary of the linkage map
Supplemental file 6 Summary of the linkage map
Linkage group	No. of SNP	Distance (cM)	Average distance (cM)	No. of gaps>5 cM	Largest gap (cM)	Correlation coefficient
A1	1724	160.35	0.09	0	1.98	-1
A2	246	167.21	0.68	3	8.22	-1
A3	921	158.58	0.17	1	8.07	-1
A4	756	173.12	0.23	1	9.12	-1
A5	734	161.56	0.22	0	2.77	-1
A6	288	171.1	0.6	1	7.47	-1
A7	747	154.62	0.21	0	1.99	-1
A8	569	172.9	0.3	0	3.08	-1
A9	1130	169.12	0.15	0	3.82	-1
A10	545	159.4	0.29	0	3.61	-1
A11	499	167.66	0.34	0	3.01	-1
A12	259	171.19	0.66	3	17.82	-1
A13	828	164.37	0.2	1	5.82	-1
D1	320	179.92	0.56	1	5.69	-1
D2	459	151.62	0.33	1	6.31	-1
D3	39	157.33	4.14	10	19.75	-1
D4	131	176.25	1.36	5	10.71	-1
D5	1746	172.23	0.1	0	0.8	-1
D6	610	151.84	0.25	0	4.58	-1
D7	419	175.99	0.42	0	4.46	-1
D8	312	150.41	0.48	2	14.97	-1
D9	512	178.4	0.35	1	9.43	-1
D10	1201	152.77	0.13	0	1.13	-1
D11	429	164.12	0.38	1	7.2	-1
D12	473	170.61	0.36	1	5.6	-1
D13	191	150.12	0.79	1	8.46	-1
Total	16088	4282.81	0.27	33	19.75

## Sheet: Detail information
Supplemental file 6 Detail imformation of the SNPs
Marker	Linkage group	Genetic position/cM	Physical position/bp
chr1_116764180	1	0	116764180
chr1_116460426	1	1.13625	116460426
chr1_116431566	1	2.16882	116431566
chr1_116431624	1	2.16882	116431624
chr1_116319403	1	2.47693	116319403
chr1_116312742	1	2.95651	116312742
chr1_116319352	1	2.95651	116319352
chr1_116269859	1	3.289	116269859
chr1_116268846	1	3.66409	116268846
chr1_116268518	1	3.90066	116268518
chr1_116244783	1	4.23342	116244783
chr1_116239698	1	4.48553	116239698
chr1_115277123	1	4.55251	115277123
chr1_115265282	1	4.61949	115265282
chr1_115256856	1	4.68648	115256856
chr1_115250815	1	4.9544	115250815
chr1_115250827	1	4.9544	115250827
chr1_115229795	1	5.03799	115229795
chr1_115205049	1	5.10497	115205049
chr1_115203862	1	5.23893	115203862
chr1_115203769	1	5.43987	115203769
chr1_115191173	1	5.50685	115191173
chr1_115191112	1	5.64081	115191112
chr1_115191161	1	5.64081	115191161
chr1_115177821	1	5.90873	115177821
chr1_115177881	1	6.04269	115177881
chr1_115179830	1	6.17665	115179830
chr1_115190385	1	6.17665	115190385
chr1_115179770	1	6.24363	115179770
chr1_115177751	1	6.31061	115177751
chr1_115177714	1	6.44457	115177714
chr1_115177701	1	6.65891	115177701
chr1_115177713	1	6.65891	115177713
chr1_115177696	1	6.72589	115177696
chr1_115164475	1	6.79287	115164475
chr1_115164623	1	6.79287	115164623
chr1_115164448	1	6.85985	115164448
chr1_115164445	1	7.12777	115164445
chr1_115163837	1	7.19475	115163837
chr1_115163821	1	7.26173	115163821
chr1_115108599	1	7.32871	115108599
chr1_115098334	1	7.46267	115098334
chr1_115097449	1	7.60923	115097449
chr1_114918293	1	7.67621	114918293
chr1_107250077	1	7.76087	107250077
chr1_112283087	1	7.76087	112283087
chr1_105772831	1	7.83321	105772831
chr1_105578917	1	7.90019	105578917
chr1_105272305	1	7.97253	105272305
chr1_104592333	1	8.13891	104592333
chr1_104691340	1	8.13891	104691340
chr1_104393902	1	8.5724	104393902
chr1_104402556	1	8.5724	104402556
chr1_104383709	1	8.70636	104383709
chr1_104383710	1	8.70636	104383710
chr1_104383746	1	8.84032	104383746
chr1_104383700	1	9.04126	104383700
chr1_104366470	1	9.11146	104366470
chr1_104373922	1	9.11146	104373922
chr1_104366447	1	9.17844	104366447
chr1_104307837	1	9.58032	104307837
chr1_104353401	1	9.58032	104353401
chr1_104302295	1	9.78126	104302295
chr1_104243426	1	10.1467	104243426
chr1_104275378	1	10.1467	104275378
chr1_104243315	1	10.2137	104243315
chr1_104212980	1	10.285	104212980
chr1_104210478	1	10.3576	104210478
chr1_104212810	1	10.3576	104212810
chr1_104207368	1	10.525	104207368
chr1_104209118	1	10.525	104209118
chr1_104181130	1	10.592	104181130
chr1_104180134	1	10.8272	104180134
chr1_104180167	1	10.8272	104180167
chr1_104177376	1	10.8942	104177376
chr1_104177037	1	11.1085	104177037
chr1_104176769	1	11.4568	104176769
chr1_104176695	1	11.5238	104176695
chr1_104172758	1	11.6578	104172758
chr1_104172753	1	11.893	104172753
chr1_104170366	1	11.96	104170366
chr1_104169439	1	12.027	104169439
chr1_104115609	1	12.4736	104115609
chr1_104132687	1	12.4736	104132687
chr1_104102958	1	12.6397	104102958
chr1_104109989	1	12.6397	104109989
chr1_104110026	1	12.6397	104110026
chr1_104110217	1	12.6397	104110217
chr1_104102769	1	12.7067	104102769
chr1_104018825	1	12.8407	104018825
chr1_104018872	1	12.8407	104018872
chr1_104021274	1	12.8407	104021274
chr1_104011613	1	12.9746	104011613
chr1_104008003	1	13.2425	104008003
chr1_104007904	1	13.3765	104007904
chr1_104007936	1	13.3765	104007936
chr1_104006379	1	13.4435	104006379
chr1_104003631	1	13.6972	104003631
chr1_104006107	1	13.6972	104006107
chr1_104006115	1	13.6972	104006115
chr1_103992225	1	13.7679	103992225
chr1_103992250	1	13.7679	103992250
chr1_103983780	1	13.9153	103983780
chr1_103983875	1	13.9153	103983875
chr1_103978172	1	14.1966	103978172
chr1_103978750	1	14.1966	103978750
chr1_103972241	1	14.2636	103972241
chr1_103969663	1	14.3978	103969663
chr1_103969708	1	14.3978	103969708
chr1_103946543	1	14.861	103946543
chr1_103946731	1	14.861	103946731
chr1_103939992	1	14.995	103939992
chr1_103930837	1	15.062	103930837
chr1_103930804	1	15.2629	103930804
chr1_103923592	1	15.4773	103923592
chr1_103898414	1	15.7455	103898414
chr1_103910653	1	15.7455	103910653
chr1_103923641	1	15.7455	103923641
chr1_103894746	1	15.9759	103894746
chr1_103898367	1	15.9759	103898367
chr1_103898413	1	15.9759	103898413
chr1_103894345	1	16.1098	103894345
chr1_103894621	1	16.1098	103894621
chr1_103876059	1	16.2438	103876059
chr1_103890596	1	16.2438	103890596
chr1_103852173	1	16.5787	103852173
chr1_103876026	1	16.5787	103876026
chr1_103852121	1	16.7796	103852121
chr1_103818866	1	16.8466	103818866
chr1_103791695	1	16.9136	103791695
chr1_103787155	1	16.9806	103787155
chr1_103787203	1	16.9806	103787203
chr1_103818781	1	16.9806	103818781
chr1_103776534	1	17.0475	103776534
chr1_103785235	1	17.0475	103785235
chr1_103742701	1	17.2485	103742701
chr1_103758770	1	17.3155	103758770
chr1_103761894	1	17.3155	103761894
chr1_103714809	1	17.4497	103714809
chr1_103716443	1	17.4497	103716443
chr1_103712471	1	17.5837	103712471
chr1_103713212	1	17.5837	103713212
chr1_103692423	1	17.6506	103692423
chr1_103692700	1	17.6506	103692700
chr1_103700509	1	17.6506	103700509
chr1_103714244	1	17.6506	103714244
chr1_103714800	1	17.6506	103714800
chr1_103671750	1	17.7846	103671750
chr1_103671789	1	17.7846	103671789
chr1_103671820	1	17.7846	103671820
chr1_103671236	1	17.8516	103671236
chr1_103671548	1	17.8516	103671548
chr1_103671720	1	17.8516	103671720
chr1_103661177	1	17.9478	103661177
chr1_103661180	1	17.9478	103661180
chr1_103670541	1	17.9478	103670541
chr1_103661154	1	18.0817	103661154
chr1_103655358	1	18.1487	103655358
chr1_103653774	1	18.2157	103653774
chr1_103652476	1	18.3802	103652476
chr1_103653595	1	18.3802	103653595
chr1_103650629	1	18.4472	103650629
chr1_103650381	1	18.5439	103650381
chr1_103650575	1	18.5439	103650575
chr1_103649032	1	18.6109	103649032
chr1_103648958	1	18.7534	103648958
chr1_103648959	1	18.7534	103648959
chr1_103644600	1	19.0516	103644600
chr1_103644741	1	19.0516	103644741
chr1_103644432	1	19.1186	103644432
chr1_103644499	1	19.1186	103644499
chr1_103643950	1	19.3195	103643950
chr1_103644426	1	19.3195	103644426
chr1_103643861	1	19.4535	103643861
chr1_103643758	1	19.8018	103643758
chr1_103641242	1	19.8856	103641242
chr1_103643695	1	19.8856	103643695
chr1_103640508	1	20.0196	103640508
chr1_103641205	1	20.0196	103641205
chr1_103640427	1	20.3012	103640427
chr1_103640476	1	20.3012	103640476
chr1_103632474	1	20.601	103632474
chr1_103632505	1	20.601	103632505
chr1_103632357	1	20.9359	103632357
chr1_103632472	1	20.9359	103632472
chr1_103625631	1	21.0029	103625631
chr1_103624298	1	21.2842	103624298
chr1_103624180	1	21.3512	103624180
chr1_103622587	1	21.4181	103622587
chr1_103618237	1	21.6995	103618237
chr1_103622575	1	21.6995	103622575
chr1_103615337	1	21.8334	103615337
chr1_103618078	1	21.8334	103618078
chr1_103582729	1	21.9167	103582729
chr1_103582685	1	21.9837	103582685
chr1_103572220	1	22.1177	103572220
chr1_103579931	1	22.1177	103579931
chr1_103580944	1	22.1177	103580944
chr1_103572218	1	22.1847	103572218
chr1_103570536	1	22.3186	103570536
chr1_103570454	1	22.3856	103570454
chr1_103572113	1	22.3856	103572113
chr1_103563789	1	22.5196	103563789
chr1_103561757	1	22.5865	103561757
chr1_103559016	1	22.7205	103559016
chr1_103558981	1	22.7875	103558981
chr1_103549835	1	22.8617	103549835
chr1_103538694	1	22.9287	103538694
chr1_103545505	1	22.9287	103545505
chr1_103549679	1	22.9287	103549679
chr1_103490853	1	23.0133	103490853
chr1_103503808	1	23.0133	103503808
chr1_103482526	1	23.228	103482526
chr1_103479954	1	23.5227	103479954
chr1_103482481	1	23.5227	103482481
chr1_103477449	1	23.737	103477449
chr1_103475580	1	23.9513	103475580
chr1_103475602	1	23.9513	103475602
chr1_103472562	1	24.0414	103472562
chr1_103475579	1	24.0414	103475579
chr1_103467998	1	24.2632	103467998
chr1_103467952	1	24.3302	103467952
chr1_103467984	1	24.3302	103467984
chr1_103468214	1	24.3302	103468214
chr1_103452823	1	24.4775	103452823
chr1_103467264	1	24.4775	103467264
chr1_103452818	1	24.6434	103452818
chr1_103450965	1	24.7146	103450965
chr1_103450777	1	24.7816	103450777
chr1_103448778	1	24.996	103448778
chr1_103448777	1	25.1299	103448777
chr1_103443798	1	25.2773	103443798
chr1_103442041	1	25.4916	103442041
chr1_103442046	1	25.4916	103442046
chr1_103428774	1	25.5586	103428774
chr1_103421159	1	25.6256	103421159
chr1_103392023	1	25.6926	103392023
chr1_103403655	1	25.6926	103403655
chr1_103375339	1	25.8563	103375339
chr1_103377833	1	25.8563	103377833
chr1_103275570	1	26.0572	103275570
chr1_103288113	1	26.0572	103288113
chr1_103373746	1	26.0572	103373746
chr1_103270032	1	26.1277	103270032
chr1_103275340	1	26.1277	103275340
chr1_103230603	1	26.2616	103230603
chr1_103236337	1	26.2616	103236337
chr1_103252954	1	26.2616	103252954
chr1_103258595	1	26.2616	103258595
chr1_103220750	1	26.3589	103220750
chr1_103218104	1	26.4928	103218104
chr1_103198725	1	26.5909	103198725
chr1_103198740	1	26.5909	103198740
chr1_103198702	1	26.6619	103198702
chr1_103179477	1	26.7289	103179477
chr1_103134360	1	26.7959	103134360
chr1_103134311	1	26.8628	103134311
chr1_103128587	1	26.9298	103128587
chr1_103126703	1	27.0638	103126703
chr1_103127286	1	27.0638	103127286
chr1_103122271	1	27.1308	103122271
chr1_103125616	1	27.1308	103125616
chr1_103121946	1	27.1977	103121946
chr1_103116419	1	27.3317	103116419
chr1_103116435	1	27.3317	103116435
chr1_103116117	1	27.5326	103116117
chr1_103115615	1	27.7242	103115615
chr1_103115635	1	27.7242	103115635
chr1_103091172	1	27.7912	103091172
chr1_103091074	1	27.8582	103091074
chr1_103089962	1	27.9251	103089962
chr1_103083768	1	28.1931	103083768
chr1_103083473	1	28.26	103083473
chr1_103069779	1	28.3466	103069779
chr1_103062265	1	28.4939	103062265
chr1_103062285	1	28.4939	103062285
chr1_103062148	1	28.7276	103062148
chr1_103062264	1	28.7276	103062264
chr1_103053225	1	28.7945	103053225
chr1_103038248	1	29.0456	103038248
chr1_103038321	1	29.0456	103038321
chr1_103038338	1	29.0456	103038338
chr1_103037426	1	29.1126	103037426
chr1_103021441	1	29.2631	103021441
chr1_103018183	1	29.3301	103018183
chr1_103017094	1	29.403	103017094
chr1_103016521	1	29.4753	103016521
chr1_103016208	1	29.5447	103016208
chr1_103015849	1	29.6787	103015849
chr1_103015825	1	29.8126	103015825
chr1_103015808	1	29.9466	103015808
chr1_103014457	1	30.3488	103014457
chr1_103014469	1	30.3488	103014469
chr1_103014428	1	30.715	103014428
chr1_103014430	1	30.715	103014430
chr1_103012543	1	30.8666	103012543
chr1_103013156	1	30.8666	103013156
chr1_103005259	1	30.9336	103005259
chr1_103003774	1	31.0676	103003774
chr1_102999857	1	31.3358	102999857
chr1_102979900	1	31.4028	102979900
chr1_102983320	1	31.4028	102983320
chr1_102965512	1	31.6171	102965512
chr1_102947891	1	31.6841	102947891
chr1_102930272	1	31.818	102930272
chr1_102930240	1	31.885	102930240
chr1_102924658	1	31.952	102924658
chr1_102914489	1	32.086	102914489
chr1_102914449	1	32.2199	102914449
chr1_102914463	1	32.2199	102914463
chr1_102906751	1	32.2885	102906751
chr1_102906495	1	32.3555	102906495
chr1_102906697	1	32.3555	102906697
chr1_102863888	1	32.5564	102863888
chr1_102863890	1	32.5564	102863890
chr1_102863859	1	32.6234	102863859
chr1_102863892	1	32.6234	102863892
chr1_102863902	1	32.6234	102863902
chr1_102893981	1	32.6234	102893981
chr1_102863322	1	32.7574	102863322
chr1_102863219	1	32.8243	102863219
chr1_102853845	1	32.8913	102853845
chr1_102858942	1	32.8913	102858942
chr1_102853811	1	32.9583	102853811
chr1_102837318	1	33.0253	102837318
chr1_102837247	1	33.1885	102837247
chr1_102837269	1	33.1885	102837269
chr1_102823204	1	33.2554	102823204
chr1_102786581	1	33.3224	102786581
chr1_102792184	1	33.3224	102792184
chr1_102822843	1	33.3224	102822843
chr1_102786397	1	33.3894	102786397
chr1_102781444	1	33.6573	102781444
chr1_102781384	1	33.7243	102781384
chr1_102781411	1	33.7243	102781411
chr1_102781171	1	33.9252	102781171
chr1_102765853	1	33.9922	102765853
chr1_102765710	1	34.0592	102765710
chr1_102765684	1	34.1262	102765684
chr1_102713080	1	34.2601	102713080
chr1_102713163	1	34.2601	102713163
chr1_102708346	1	34.3944	102708346
chr1_102698850	1	34.5283	102698850
chr1_102683720	1	34.7293	102683720
chr1_102666074	1	34.8632	102666074
chr1_102651894	1	34.9302	102651894
chr1_102659576	1	34.9302	102659576
chr1_102651256	1	34.9972	102651256
chr1_102626851	1	35.1311	102626851
chr1_102626775	1	35.1981	102626775
chr1_102626560	1	35.4125	102626560
chr1_102626602	1	35.4125	102626602
chr1_102622683	1	35.4794	102622683
chr1_102622928	1	35.4794	102622928
chr1_102609744	1	35.5464	102609744
chr1_102535773	1	35.7474	102535773
chr1_102543747	1	35.7474	102543747
chr1_102576040	1	35.7474	102576040
chr1_102533329	1	35.8143	102533329
chr1_102535700	1	35.8143	102535700
chr1_102529989	1	35.8813	102529989
chr1_102532321	1	35.8813	102532321
chr1_102532322	1	35.8813	102532322
chr1_102508911	1	35.9483	102508911
chr1_102535748	1	35.9483	102535748
chr1_102508905	1	36.1492	102508905
chr1_102508889	1	36.2162	102508889
chr1_102508873	1	36.2832	102508873
chr1_102508432	1	36.4643	102508432
chr1_102508434	1	36.4643	102508434
chr1_102502612	1	36.5616	102502612
chr1_102508165	1	36.5616	102508165
chr1_102508413	1	36.5616	102508413
chr1_102489012	1	37.0441	102489012
chr1_102490368	1	37.0441	102490368
chr1_102453098	1	37.207	102453098
chr1_102454026	1	37.207	102454026
chr1_102445311	1	37.4079	102445311
chr1_102447423	1	37.4079	102447423
chr1_102445305	1	37.5419	102445305
chr1_102438368	1	37.7562	102438368
chr1_102438889	1	37.7562	102438889
chr1_102438146	1	37.8232	102438146
chr1_102438340	1	37.8232	102438340
chr1_102437488	1	38.0376	102437488
chr1_102436309	1	38.1849	102436309
chr1_102437119	1	38.1849	102437119
chr1_102436269	1	38.2519	102436269
chr1_102436031	1	38.3992	102436031
chr1_102434366	1	38.4662	102434366
chr1_102434325	1	38.6002	102434325
chr1_102434029	1	38.7342	102434029
chr1_102434024	1	38.8322	102434024
chr1_102430278	1	39.0465	102430278
chr1_102430297	1	39.0465	102430297
chr1_102410621	1	39.1135	102410621
chr1_102409966	1	39.2475	102409966
chr1_102410566	1	39.2475	102410566
chr1_102405241	1	39.3145	102405241
chr1_102407193	1	39.3145	102407193
chr1_102403531	1	39.4484	102403531
chr1_102394019	1	39.797	102394019
chr1_102395210	1	39.797	102395210
chr1_102393259	1	40.1453	102393259
chr1_102393086	1	40.2123	102393086
chr1_102393285	1	40.2123	102393285
chr1_102392738	1	40.4802	102392738
chr1_102392454	1	40.5472	102392454
chr1_102382668	1	40.6142	102382668
chr1_102383649	1	40.6142	102383649
chr1_102382647	1	40.6811	102382647
chr1_102382589	1	40.7481	102382589
chr1_102382523	1	40.8151	102382523
chr1_102381845	1	40.9491	102381845
chr1_102371027	1	41.083	102371027
chr1_102371058	1	41.083	102371058
chr1_102371068	1	41.083	102371068
chr1_102376152	1	41.083	102376152
chr1_102376462	1	41.083	102376462
chr1_102367700	1	41.15	102367700
chr1_102354281	1	41.3509	102354281
chr1_102358747	1	41.3509	102358747
chr1_102351544	1	41.5519	102351544
chr1_102354269	1	41.6858	102354269
chr1_102352810	1	41.8198	102352810
chr1_102351814	1	41.9538	102351814
chr1_102352004	1	41.9538	102352004
chr1_102345139	1	42.0207	102345139
chr1_102345172	1	42.0207	102345172
chr1_102345250	1	42.0207	102345250
chr1_102345313	1	42.0207	102345313
chr1_102351798	1	42.0207	102351798
chr1_102351803	1	42.0207	102351803
chr1_102352819	1	42.0207	102352819
chr1_102338877	1	42.0877	102338877
chr1_102338733	1	42.1547	102338733
chr1_102335521	1	42.2217	102335521
chr1_102335542	1	42.2217	102335542
chr1_102335598	1	42.2217	102335598
chr1_102317925	1	42.2887	102317925
chr1_102324613	1	42.2887	102324613
chr1_102315892	1	42.4896	102315892
chr1_102315619	1	42.5566	102315619
chr1_102294988	1	42.8245	102294988
chr1_102310261	1	42.8245	102310261
chr1_102293540	1	42.9877	102293540
chr1_102293541	1	42.9877	102293541
chr1_102293494	1	43.1216	102293494
chr1_102289486	1	43.2559	102289486
chr1_102289740	1	43.2559	102289740
chr1_102284161	1	43.3898	102284161
chr1_102280197	1	43.624	102280197
chr1_102284158	1	43.624	102284158
chr1_102275114	1	43.7242	102275114
chr1_102275080	1	43.8581	102275080
chr1_102273014	1	44.1593	102273014
chr1_102273016	1	44.1593	102273016
chr1_102273000	1	44.2263	102273000
chr1_102269461	1	44.3605	102269461
chr1_102265306	1	44.4275	102265306
chr1_102240230	1	44.6284	102240230
chr1_102235256	1	44.7624	102235256
chr1_102233789	1	44.8294	102233789
chr1_102230234	1	45.258	102230234
chr1_102231496	1	45.258	102231496
chr1_102231568	1	45.258	102231568
chr1_102233324	1	45.258	102233324
chr1_102213371	1	45.6063	102213371
chr1_102213383	1	45.6063	102213383
chr1_102220323	1	45.6063	102220323
chr1_102212977	1	45.7403	102212977
chr1_102213322	1	45.7403	102213322
chr1_102199085	1	46.1558	102199085
chr1_102210895	1	46.3568	102210895
chr1_102212939	1	46.3568	102212939
chr1_102197073	1	46.6381	102197073
chr1_102197082	1	46.6381	102197082
chr1_102196775	1	46.7721	102196775
chr1_102192694	1	46.839	102192694
chr1_102177988	1	46.973	102177988
chr1_102184674	1	46.973	102184674
chr1_102192684	1	47.107	102192684
chr1_102192508	1	47.1739	102192508
chr1_102192246	1	47.3079	102192246
chr1_102170516	1	47.5088	102170516
chr1_102170486	1	47.7768	102170486
chr1_102166844	1	47.9777	102166844
chr1_102167797	1	47.9777	102167797
chr1_102165076	1	48.0447	102165076
chr1_102165095	1	48.0447	102165095
chr1_102165217	1	48.0447	102165217
chr1_102155020	1	48.1117	102155020
chr1_102152498	1	48.3129	102152498
chr1_102152108	1	48.4468	102152108
chr1_102152140	1	48.4468	102152140
chr1_102151764	1	48.5138	102151764
chr1_102148880	1	48.5808	102148880
chr1_102151141	1	48.5808	102151141
chr1_102141480	1	48.6478	102141480
chr1_102148762	1	48.6478	102148762
chr1_102141179	1	48.7147	102141179
chr1_102141220	1	48.7147	102141220
chr1_102138906	1	48.8487	102138906
chr1_102064099	1	48.9157	102064099
chr1_102136223	1	48.9157	102136223
chr1_102054056	1	48.9827	102054056
chr1_102046298	1	49.1836	102046298
chr1_102043331	1	49.3176	102043331
chr1_102046247	1	49.3176	102046247
chr1_102039816	1	49.3845	102039816
chr1_102039829	1	49.3845	102039829
chr1_102025920	1	49.7328	102025920
chr1_102034283	1	49.7328	102034283
chr1_102034431	1	49.8183	102034431
chr1_102039402	1	49.8183	102039402
chr1_102003589	1	49.9836	102003589
chr1_102007499	1	49.9836	102007499
chr1_101982542	1	50.2515	101982542
chr1_101998134	1	50.2515	101998134
chr1_101976305	1	50.9489	101976305
chr1_101976306	1	50.9489	101976306
chr1_101976277	1	51.2303	101976277
chr1_101976253	1	51.5116	101976253
chr1_101975221	1	51.5786	101975221
chr1_101975180	1	51.6643	101975180
chr1_101967327	1	52.0129	101967327
chr1_101967345	1	52.0129	101967345
chr1_101967317	1	52.1468	101967317
chr1_101967289	1	52.2138	101967289
chr1_101963683	1	52.4281	101963683
chr1_101967128	1	52.4281	101967128
chr1_101952451	1	52.4951	101952451
chr1_101946239	1	52.6612	101946239
chr1_101952350	1	52.6612	101952350
chr1_101946218	1	52.7952	101946218
chr1_101911659	1	52.9961	101911659
chr1_101906133	1	53.0631	101906133
chr1_101906087	1	53.1971	101906087
chr1_101905561	1	53.264	101905561
chr1_101905283	1	53.331	101905283
chr1_101905238	1	53.398	101905238
chr1_101905198	1	53.465	101905198
chr1_101902462	1	53.7999	101902462
chr1_101899926	1	53.9338	101899926
chr1_101901054	1	53.9338	101901054
chr1_101873498	1	54.0678	101873498
chr1_101877633	1	54.0678	101877633
chr1_101873422	1	54.1348	101873422
chr1_101826104	1	54.2018	101826104
chr1_101873421	1	54.2018	101873421
chr1_101826093	1	54.3357	101826093
chr1_101817217	1	54.4027	101817217
chr1_101813295	1	54.5367	101813295
chr1_101809968	1	54.7376	101809968
chr1_101809806	1	54.8046	101809806
chr1_101809155	1	54.8716	101809155
chr1_101808559	1	54.9386	101808559
chr1_101809134	1	54.9386	101809134
chr1_101783520	1	55.0055	101783520
chr1_101750962	1	55.0725	101750962
chr1_101782080	1	55.0725	101782080
chr1_101750362	1	55.2735	101750362
chr1_101750384	1	55.2735	101750384
chr1_101750325	1	55.4747	101750325
chr1_101742841	1	55.6086	101742841
chr1_101747154	1	55.6756	101747154
chr1_101747227	1	55.6756	101747227
chr1_101733856	1	55.8765	101733856
chr1_101736291	1	55.8765	101736291
chr1_101736301	1	55.8765	101736301
chr1_101733768	1	56.0775	101733768
chr1_101733774	1	56.0775	101733774
chr1_101733838	1	56.0775	101733838
chr1_101733609	1	56.2784	101733609
chr1_101733681	1	56.4124	101733681
chr1_101733755	1	56.4124	101733755
chr1_101733412	1	56.6803	101733412
chr1_101731516	1	56.8143	101731516
chr1_101730679	1	56.9482	101730679
chr1_101731481	1	56.9482	101731481
chr1_101723413	1	57.2831	101723413
chr1_101726790	1	57.2831	101726790
chr1_101730179	1	57.2831	101730179
chr1_101716641	1	57.7657	101716641
chr1_101723399	1	57.7657	101723399
chr1_101710810	1	57.8996	101710810
chr1_101711630	1	57.8996	101711630
chr1_101675272	1	58.0336	101675272
chr1_101675599	1	58.0336	101675599
chr1_101672237	1	58.1059	101672237
chr1_101672194	1	58.1729	101672194
chr1_101672147	1	58.3872	101672147
chr1_101670333	1	58.6016	101670333
chr1_101671846	1	58.6016	101671846
chr1_101657290	1	58.7355	101657290
chr1_101657421	1	58.7355	101657421
chr1_101657428	1	58.7355	101657428
chr1_101636174	1	59.0037	101636174
chr1_101647046	1	59.0037	101647046
chr1_101636157	1	59.0707	101636157
chr1_101633004	1	59.1377	101633004
chr1_101625800	1	59.2047	101625800
chr1_101622232	1	59.3386	101622232
chr1_101469050	1	59.6869	101469050
chr1_101469163	1	59.6869	101469163
chr1_101436104	1	59.8209	101436104
chr1_101462871	1	59.8209	101462871
chr1_101435906	1	59.8879	101435906
chr1_101435449	1	59.9548	101435449
chr1_101435086	1	60.0888	101435086
chr1_101429773	1	60.1558	101429773
chr1_101422591	1	60.2897	101422591
chr1_101422704	1	60.3567	101422704
chr1_101423356	1	60.3567	101423356
chr1_101420890	1	60.772	101420890
chr1_101421811	1	60.772	101421811
chr1_101386837	1	60.906	101386837
chr1_101387173	1	60.906	101387173
chr1_101405333	1	60.906	101405333
chr1_101420874	1	60.906	101420874
chr1_101381715	1	61.0399	101381715
chr1_101385236	1	61.0399	101385236
chr1_101381553	1	61.1069	101381553
chr1_101381677	1	61.1069	101381677
chr1_101381182	1	61.1739	101381182
chr1_101381193	1	61.1739	101381193
chr1_101380379	1	61.3885	101380379
chr1_101381136	1	61.3885	101381136
chr1_101369140	1	61.4555	101369140
chr1_101379944	1	61.4555	101379944
chr1_101380014	1	61.6698	101380014
chr1_101380107	1	61.8841	101380107
chr1_101380357	1	61.8841	101380357
chr1_101340970	1	62.0181	101340970
chr1_101340541	1	62.1521	101340541
chr1_101336893	1	62.3152	101336893
chr1_101340532	1	62.3152	101340532
chr1_101321442	1	62.4492	101321442
chr1_101334951	1	62.4492	101334951
chr1_101321406	1	62.5831	101321406
chr1_101302975	1	62.7975	101302975
chr1_101303571	1	62.7975	101303571
chr1_101299942	1	62.9984	101299942
chr1_101300011	1	62.9984	101300011
chr1_101302447	1	62.9984	101302447
chr1_101302574	1	62.9984	101302574
chr1_101295050	1	63.1994	101295050
chr1_101299404	1	63.1994	101299404
chr1_101299484	1	63.1994	101299484
chr1_101294716	1	63.3333	101294716
chr1_101295045	1	63.3333	101295045
chr1_101293293	1	63.4003	101293293
chr1_101294500	1	63.4003	101294500
chr1_97386890	1	63.631	97386890
chr1_97389620	1	63.631	97389620
chr1_101244383	1	63.8319	101244383
chr1_101244610	1	63.8319	101244610
chr1_101253894	1	63.8319	101253894
chr1_101273383	1	63.8994	101273383
chr1_101273562	1	63.8994	101273562
chr1_101275248	1	63.8994	101275248
chr1_101275930	1	63.8994	101275930
chr1_101273571	1	63.9664	101273571
chr1_101275153	1	63.9664	101275153
chr1_101233723	1	64.0334	101233723
chr1_101236901	1	64.0334	101236901
chr1_101244374	1	64.0334	101244374
chr1_101224179	1	64.1004	101224179
chr1_101233340	1	64.1004	101233340
chr1_101222271	1	64.2343	101222271
chr1_101222286	1	64.2343	101222286
chr1_101222308	1	64.2343	101222308
chr1_101222081	1	64.5023	101222081
chr1_101222077	1	64.5692	101222077
chr1_101217112	1	64.7836	101217112
chr1_101217170	1	64.7836	101217170
chr1_101217301	1	64.7836	101217301
chr1_101208476	1	65.1321	101208476
chr1_101204745	1	65.1991	101204745
chr1_101204837	1	65.1991	101204837
chr1_101204803	1	65.3331	101204803
chr1_101204660	1	65.467	101204660
chr1_101204751	1	65.467	101204751
chr1_101204607	1	65.534	101204607
chr1_101205372	1	65.534	101205372
chr1_101205414	1	65.668	101205414
chr1_101207041	1	65.668	101207041
chr1_101208404	1	65.668	101208404
chr1_101199868	1	65.8823	101199868
chr1_101199064	1	66.2976	101199064
chr1_101199090	1	66.2976	101199090
chr1_101198377	1	66.3646	101198377
chr1_101198397	1	66.3646	101198397
chr1_101198339	1	66.4985	101198339
chr1_101198322	1	66.6995	101198322
chr1_101197579	1	67.0001	101197579
chr1_101197653	1	67.0001	101197653
chr1_101197426	1	67.0671	101197426
chr1_101179280	1	67.2313	101179280
chr1_101196886	1	67.2313	101196886
chr1_101173737	1	67.2983	101173737
chr1_101169030	1	67.6469	101169030
chr1_101169031	1	67.6469	101169031
chr1_101167677	1	67.7808	101167677
chr1_101167709	1	67.7808	101167709
chr1_101162710	1	67.9818	101162710
chr1_101163777	1	67.9818	101163777
chr1_101167595	1	67.9818	101167595
chr1_101158217	1	68.0487	101158217
chr1_101141835	1	68.1157	101141835
chr1_101141837	1	68.1157	101141837
chr1_101154269	1	68.1157	101154269
chr1_101141785	1	68.1827	101141785
chr1_101137611	1	68.2497	101137611
chr1_101137773	1	68.2497	101137773
chr1_101141747	1	68.2497	101141747
chr1_101120439	1	68.3836	101120439
chr1_101137560	1	68.3836	101137560
chr1_101137571	1	68.3836	101137571
chr1_101108875	1	68.4785	101108875
chr1_101106916	1	68.5455	101106916
chr1_101110517	1	68.5455	101110517
chr1_101112922	1	68.5455	101112922
chr1_101118238	1	68.5455	101118238
chr1_100887932	1	68.6124	100887932
chr1_100894395	1	68.6124	100894395
chr1_100910883	1	68.6124	100910883
chr1_101102852	1	68.6124	101102852
chr1_101106650	1	68.6124	101106650
chr1_101106889	1	68.6124	101106889
chr1_100874735	1	68.6794	100874735
chr1_100871815	1	68.7464	100871815
chr1_100874718	1	68.7464	100874718
chr1_100871630	1	68.8134	100871630
chr1_100857716	1	69.0947	100857716
chr1_100871582	1	69.0947	100871582
chr1_100850862	1	69.376	100850862
chr1_100857502	1	69.376	100857502
chr1_100857542	1	69.376	100857542
chr1_100850778	1	69.5904	100850778
chr1_100842516	1	69.7913	100842516
chr1_100842568	1	69.7913	100842568
chr1_100838496	1	69.9922	100838496
chr1_100842488	1	69.9922	100842488
chr1_100827518	1	70.0592	100827518
chr1_100827460	1	70.1932	100827460
chr1_100820275	1	70.4611	100820275
chr1_100820989	1	70.4611	100820989
chr1_100820256	1	71.0778	100820256
chr1_100817567	1	71.1448	100817567
chr1_100814079	1	71.2118	100814079
chr1_100814119	1	71.2118	100814119
chr1_100812948	1	71.2788	100812948
chr1_100812934	1	71.3458	100812934
chr1_100812747	1	71.4797	100812747
chr1_100810514	1	71.5467	100810514
chr1_100810310	1	71.6137	100810310
chr1_100810258	1	71.6852	100810258
chr1_100804146	1	71.8192	100804146
chr1_100810143	1	71.8192	100810143
chr1_100802739	1	71.9531	100802739
chr1_100796378	1	72.1541	100796378
chr1_100802738	1	72.1541	100802738
chr1_100769889	1	72.4536	100769889
chr1_100784585	1	72.4536	100784585
chr1_100788215	1	72.4536	100788215
chr1_100762590	1	72.5206	100762590
chr1_100761350	1	72.7915	100761350
chr1_100762493	1	72.7915	100762493
chr1_100761340	1	72.8585	100761340
chr1_100761316	1	72.9423	100761316
chr1_100759507	1	73.0763	100759507
chr1_100759420	1	73.1433	100759420
chr1_100758602	1	73.3576	100758602
chr1_100746100	1	73.4916	100746100
chr1_100756645	1	73.4916	100756645
chr1_100728209	1	73.7595	100728209
chr1_100745918	1	73.7595	100745918
chr1_100745927	1	73.7595	100745927
chr1_100727431	1	73.8265	100727431
chr1_100727415	1	73.9604	100727415
chr1_100727357	1	74.0274	100727357
chr1_100727301	1	74.1614	100727301
chr1_100724659	1	74.2283	100724659
chr1_100724669	1	74.2283	100724669
chr1_100718191	1	74.2953	100718191
chr1_100723141	1	74.2953	100723141
chr1_100679892	1	74.3623	100679892
chr1_100680112	1	74.3623	100680112
chr1_100676943	1	74.4963	100676943
chr1_100678635	1	74.4963	100678635
chr1_100679860	1	74.4963	100679860
chr1_100676288	1	74.8448	100676288
chr1_100673089	1	75.5071	100673089
chr1_100673106	1	75.5071	100673106
chr1_100668588	1	75.6411	100668588
chr1_100640470	1	75.8093	100640470
chr1_100646497	1	75.8093	100646497
chr1_100640197	1	75.9567	100640197
chr1_100639713	1	76.0237	100639713
chr1_100639736	1	76.0237	100639736
chr1_100623772	1	76.238	100623772
chr1_100639705	1	76.238	100639705
chr1_100616831	1	76.372	100616831
chr1_100612409	1	76.4389	100612409
chr1_100612351	1	76.5729	100612351
chr1_100612364	1	76.7069	100612364
chr1_100612216	1	76.9748	100612216
chr1_100612187	1	77.0418	100612187
chr1_100612162	1	77.2427	100612162
chr1_100607107	1	77.5776	100607107
chr1_100609982	1	77.5776	100609982
chr1_100612105	1	77.5776	100612105
chr1_100612139	1	77.5776	100612139
chr1_100605885	1	77.6446	100605885
chr1_100606860	1	77.6446	100606860
chr1_100605836	1	77.8455	100605836
chr1_100605845	1	77.8455	100605845
chr1_100601290	1	77.9795	100601290
chr1_100601308	1	77.9795	100601308
chr1_100600425	1	78.3013	100600425
chr1_100598223	1	78.4352	100598223
chr1_100597506	1	78.5022	100597506
chr1_100597093	1	78.7032	100597093
chr1_100597071	1	78.7701	100597071
chr1_100597049	1	78.921	100597049
chr1_100591313	1	79.0549	100591313
chr1_100586567	1	79.1889	100586567
chr1_100570506	1	79.4568	100570506
chr1_100556289	1	79.5238	100556289
chr1_100556085	1	79.5908	100556085
chr1_100544871	1	79.7247	100544871
chr1_100544859	1	79.7917	100544859
chr1_100544858	1	79.9257	100544858
chr1_100544851	1	80.1266	100544851
chr1_100514673	1	80.2606	100514673
chr1_100513986	1	80.3276	100513986
chr1_100507403	1	80.4615	100507403
chr1_100507399	1	80.5955	100507399
chr1_100504091	1	80.7964	100504091
chr1_100507360	1	80.7964	100507360
chr1_100463927	1	80.8634	100463927
chr1_100504034	1	80.8634	100504034
chr1_100446294	1	80.9582	100446294
chr1_100463798	1	80.9582	100463798
chr1_100438726	1	81.2262	100438726
chr1_100439057	1	81.2262	100439057
chr1_100412792	1	81.2931	100412792
chr1_100438645	1	81.2931	100438645
chr1_100396455	1	81.3601	100396455
chr1_100396474	1	81.3601	100396474
chr1_100405396	1	81.3601	100405396
chr1_100405609	1	81.3601	100405609
chr1_100412569	1	81.3601	100412569
chr1_100381360	1	81.4271	100381360
chr1_100389789	1	81.4271	100389789
chr1_100396436	1	81.4271	100396436
chr1_100326064	1	81.4941	100326064
chr1_100366098	1	81.4941	100366098
chr1_100367316	1	81.4941	100367316
chr1_100371222	1	81.4941	100371222
chr1_100371481	1	81.4941	100371481
chr1_100373695	1	81.4941	100373695
chr1_100299012	1	81.5611	100299012
chr1_100311659	1	81.5611	100311659
chr1_100371302	1	81.5611	100371302
chr1_100371349	1	81.5611	100371349
chr1_100298167	1	81.628	100298167
chr1_100298967	1	81.628	100298967
chr1_100298114	1	81.829	100298114
chr1_100285231	1	81.896	100285231
chr1_100277458	1	81.9629	100277458
chr1_100284007	1	81.9629	100284007
chr1_100277351	1	82.0969	100277351
chr1_100276684	1	82.1639	100276684
chr1_100277279	1	82.1639	100277279
chr1_100252931	1	82.2978	100252931
chr1_100267021	1	82.2978	100267021
chr1_100242875	1	82.4988	100242875
chr1_100235435	1	82.5658	100235435
chr1_100246458	1	82.6997	100246458
chr1_100251086	1	82.6997	100251086
chr1_100252830	1	82.6997	100252830
chr1_100251084	1	82.7667	100251084
chr1_100226573	1	82.8626	100226573
chr1_100227152	1	82.9296	100227152
chr1_100226929	1	82.9966	100226929
chr1_100227072	1	82.9966	100227072
chr1_100226557	1	83.0636	100226557
chr1_100226502	1	83.2779	100226502
chr1_100216157	1	83.3449	100216157
chr1_100212795	1	83.4788	100212795
chr1_100207874	1	83.6798	100207874
chr1_100205444	1	83.8137	100205444
chr1_100202936	1	83.9611	100202936
chr1_100205402	1	83.9611	100205402
chr1_100186360	1	84.0281	100186360
chr1_100186556	1	84.0281	100186556
chr1_100179436	1	84.2963	100179436
chr1_100179443	1	84.4972	100179443
chr1_100166545	1	84.6982	100166545
chr1_100179400	1	84.6982	100179400
chr1_100163972	1	84.7651	100163972
chr1_100166353	1	84.7651	100166353
chr1_100163856	1	85.0464	100163856
chr1_100143102	1	85.2608	100143102
chr1_100152722	1	85.2608	100152722
chr1_100139100	1	85.3278	100139100
chr1_100055589	1	85.6761	100055589
chr1_100076359	1	85.6761	100076359
chr1_100026913	1	85.81	100026913
chr1_100034186	1	85.81	100034186
chr1_100040274	1	85.81	100040274
chr1_100055379	1	85.81	100055379
chr1_100000051	1	85.877	100000051
chr1_100007254	1	85.944	100007254
chr1_100020644	1	85.944	100020644
chr1_100055278	1	85.944	100055278
chr1_99980858	1	86.1449	99980858
chr1_99987914	1	86.2789	99987914
chr1_99987706	1	86.3459	99987706
chr1_99961327	1	86.5468	99961327
chr1_99961355	1	86.6808	99961355
chr1_99961303	1	86.8147	99961303
chr1_99961317	1	86.8147	99961317
chr1_99948896	1	87.0473	99948896
chr1_99951210	1	87.1143	99951210
chr1_99957038	1	87.1812	99957038
chr1_99961276	1	87.1812	99961276
chr1_99852924	1	87.3822	99852924
chr1_99852947	1	87.3822	99852947
chr1_99872915	1	87.5161	99872915
chr1_99947689	1	87.5161	99947689
chr1_99852841	1	87.5831	99852841
chr1_99842685	1	87.6501	99842685
chr1_99838315	1	87.7171	99838315
chr1_99833503	1	87.7841	99833503
chr1_99813168	1	87.851	99813168
chr1_99812960	1	87.918	99812960
chr1_99761835	1	87.985	99761835
chr1_99754683	1	88.2529	99754683
chr1_99754550	1	88.3199	99754550
chr1_99747424	1	88.3869	99747424
chr1_99747358	1	88.4539	99747358
chr1_99739708	1	88.5208	99739708
chr1_99730407	1	88.6548	99730407
chr1_99734064	1	88.6548	99734064
chr1_99737473	1	88.6548	99737473
chr1_99723924	1	88.7218	99723924
chr1_99723875	1	88.7888	99723875
chr1_99718996	1	88.9227	99718996
chr1_99697355	1	89.4722	99697355
chr1_99701343	1	89.4722	99701343
chr1_99693065	1	89.6354	99693065
chr1_99697122	1	89.6354	99697122
chr1_99691072	1	89.7024	99691072
chr1_99686858	1	89.8363	99686858
chr1_99690856	1	89.8363	99690856
chr1_99686783	1	90.0373	99686783
chr1_99686708	1	90.1712	99686708
chr1_99682776	1	90.3052	99682776
chr1_99671004	1	90.6404	99671004
chr1_99681100	1	90.6404	99681100
chr1_99682712	1	90.6404	99682712
chr1_99670934	1	90.8413	99670934
chr1_99667846	1	90.9753	99667846
chr1_99667637	1	91.0423	99667637
chr1_99667673	1	91.0423	99667673
chr1_99653712	1	91.1092	99653712
chr1_99657540	1	91.1092	99657540
chr1_99653694	1	91.1762	99653694
chr1_99653538	1	91.3102	99653538
chr1_99652795	1	91.4441	99652795
chr1_99649416	1	91.7442	99649416
chr1_99595164	1	91.8112	99595164
chr1_99588334	1	91.8782	99588334
chr1_99587983	1	92.2937	99587983
chr1_99588246	1	92.2937	99588246
chr1_99586526	1	92.4277	99586526
chr1_99579425	1	92.6286	99579425
chr1_99586358	1	92.6286	99586358
chr1_99579286	1	92.6956	99579286
chr1_99571638	1	92.7626	99571638
chr1_99527253	1	92.8296	99527253
chr1_99571521	1	92.8296	99571521
chr1_99527181	1	93.0305	99527181
chr1_99526640	1	93.1645	99526640
chr1_99526750	1	93.1645	99526750
chr1_99507315	1	93.2314	99507315
chr1_99514619	1	93.2984	99514619
chr1_98608072	1	93.3654	98608072
chr1_98610493	1	93.4994	98610493
chr1_98619698	1	93.4994	98619698
chr1_98640819	1	93.5663	98640819
chr1_98646839	1	93.5663	98646839
chr1_98664852	1	93.6333	98664852
chr1_98670058	1	93.6333	98670058
chr1_98702843	1	93.7003	98702843
chr1_98703640	1	93.7003	98703640
chr1_98713554	1	93.7003	98713554
chr1_98734860	1	93.8343	98734860
chr1_98793624	1	93.8343	98793624
chr1_98797798	1	93.8343	98797798
chr1_98826208	1	93.8343	98826208
chr1_98741791	1	93.9682	98741791
chr1_98747544	1	94.0352	98747544
chr1_98763585	1	94.0352	98763585
chr1_98811303	1	94.3031	98811303
chr1_98835556	1	94.4371	98835556
chr1_98841319	1	94.4371	98841319
chr1_98850595	1	94.4371	98850595
chr1_98852154	1	94.571	98852154
chr1_98852379	1	94.571	98852379
chr1_98855080	1	94.705	98855080
chr1_98879107	1	94.705	98879107
chr1_98879238	1	94.772	98879238
chr1_98879262	1	94.772	98879262
chr1_98884875	1	94.839	98884875
chr1_98892091	1	94.839	98892091
chr1_98895374	1	95.1739	98895374
chr1_98917477	1	95.2408	98917477
chr1_98917511	1	95.2408	98917511
chr1_98918024	1	95.2408	98918024
chr1_98918074	1	95.3078	98918074
chr1_98918308	1	95.3078	98918308
chr1_98944527	1	95.3748	98944527
chr1_98972532	1	95.4418	98972532
chr1_98974426	1	95.5088	98974426
chr1_98974463	1	95.5088	98974463
chr1_98974586	1	95.5757	98974586
chr1_98981463	1	95.6427	98981463
chr1_98981471	1	95.7097	98981471
chr1_98984673	1	95.7097	98984673
chr1_98984805	1	95.8437	98984805
chr1_98984876	1	95.8437	98984876
chr1_99003478	1	95.8437	99003478
chr1_99003560	1	96.0449	99003560
chr1_99007336	1	96.0449	99007336
chr1_99015131	1	96.1119	99015131
chr1_99015390	1	96.2458	99015390
chr1_99044531	1	96.3798	99044531
chr1_99044986	1	96.5137	99044986
chr1_99054177	1	96.5137	99054177
chr1_99054450	1	96.5807	99054450
chr1_99058334	1	96.5807	99058334
chr1_99067283	1	96.7147	99067283
chr1_99070029	1	96.7147	99070029
chr1_99098598	1	96.7147	99098598
chr1_99098885	1	96.7147	99098885
chr1_99098975	1	96.9826	99098975
chr1_99099837	1	96.9826	99099837
chr1_99114653	1	97.2505	99114653
chr1_99114725	1	97.2505	99114725
chr1_99115123	1	97.2505	99115123
chr1_99151859	1	97.2505	99151859
chr1_99152528	1	97.3175	99152528
chr1_99154207	1	97.3175	99154207
chr1_99159228	1	97.5184	99159228
chr1_99159317	1	97.5184	99159317
chr1_99173403	1	98.001	99173403
chr1_99203302	1	98.0679	99203302
chr1_99206299	1	98.1349	99206299
chr1_99243190	1	98.4029	99243190
chr1_99258603	1	98.4029	99258603
chr1_99265875	1	98.6172	99265875
chr1_99266966	1	98.6842	99266966
chr1_99294914	1	98.6842	99294914
chr1_99296793	1	98.9521	99296793
chr1_99296794	1	98.9521	99296794
chr1_99300258	1	99.0191	99300258
chr1_99324226	1	99.0191	99324226
chr1_99337824	1	99.0191	99337824
chr1_99338054	1	99.086	99338054
chr1_99362244	1	99.153	99362244
chr1_99427373	1	99.153	99427373
chr1_99368124	1	99.22	99368124
chr1_99433337	1	99.22	99433337
chr1_99411747	1	99.287	99411747
chr1_99450538	1	99.421	99450538
chr1_99452338	1	99.421	99452338
chr1_99492417	1	99.6219	99492417
chr1_99506055	1	99.8228	99506055
chr1_99505203	1	99.8898	99505203
chr1_99506206	1	99.8898	99506206
chr1_99506608	1	99.8898	99506608
chr1_99485784	1	100.158	99485784
chr1_99488477	1	100.158	99488477
chr1_99477133	1	100.292	99477133
chr1_99481525	1	100.292	99481525
chr1_99460847	1	100.64	99460847
chr1_99460895	1	100.707	99460895
chr1_99460949	1	100.805	99460949
chr1_99466320	1	101.006	99466320
chr1_99452366	1	101.073	99452366
chr1_99507358	1	101.073	99507358
chr1_98692530	1	101.14	98692530
chr1_98692812	1	101.14	98692812
chr1_98676287	1	101.207	98676287
chr1_98677448	1	101.207	98677448
chr1_98692161	1	101.207	98692161
chr1_98583330	1	101.408	98583330
chr1_98110525	1	101.475	98110525
chr1_98111042	1	101.475	98111042
chr1_98100934	1	101.542	98100934
chr1_98074016	1	101.742	98074016
chr1_98100900	1	101.742	98100900
chr1_98052405	1	101.809	98052405
chr1_98052666	1	101.809	98052666
chr1_97979440	1	101.876	97979440
chr1_97973082	1	101.943	97973082
chr1_97964621	1	102.158	97964621
chr1_97909124	1	102.225	97909124
chr1_97842995	1	102.292	97842995
chr1_97842998	1	102.292	97842998
chr1_97843021	1	102.292	97843021
chr1_97844830	1	102.292	97844830
chr1_97847433	1	102.292	97847433
chr1_97858434	1	102.292	97858434
chr1_97860416	1	102.292	97860416
chr1_97867047	1	102.292	97867047
chr1_97884064	1	102.292	97884064
chr1_97897886	1	102.292	97897886
chr1_97824550	1	102.426	97824550
chr1_97827110	1	102.426	97827110
chr1_97815760	1	102.56	97815760
chr1_97793893	1	102.627	97793893
chr1_97815744	1	102.627	97815744
chr1_97793884	1	102.694	97793884
chr1_97736712	1	102.761	97736712
chr1_97741125	1	102.828	97741125
chr1_97787443	1	102.828	97787443
chr1_97786017	1	102.895	97786017
chr1_97690145	1	103.096	97690145
chr1_97729712	1	103.096	97729712
chr1_97625944	1	103.192	97625944
chr1_97645844	1	103.192	97645844
chr1_97588814	1	103.259	97588814
chr1_97625819	1	103.259	97625819
chr1_97582014	1	103.326	97582014
chr1_97565110	1	103.393	97565110
chr1_97555799	1	103.527	97555799
chr1_97532166	1	103.826	97532166
chr1_97555791	1	103.826	97555791
chr1_97516894	1	104.258	97516894
chr1_97528200	1	104.258	97528200
chr1_97528209	1	104.258	97528209
chr1_97506250	1	104.392	97506250
chr1_97400474	1	104.593	97400474
chr1_97430645	1	104.593	97430645
chr1_97371230	1	104.824	97371230
chr1_97355666	1	105.092	97355666
chr1_97355620	1	105.226	97355620
chr1_97353068	1	105.36	97353068
chr1_97348920	1	105.427	97348920
chr1_97348909	1	105.494	97348909
chr1_97318211	1	105.561	97318211
chr1_97320242	1	105.561	97320242
chr1_97282356	1	105.762	97282356
chr1_97294877	1	105.762	97294877
chr1_97302538	1	105.762	97302538
chr1_97274606	1	105.829	97274606
chr1_97274643	1	105.829	97274643
chr1_97258964	1	105.896	97258964
chr1_97265758	1	105.896	97265758
chr1_97253899	1	105.963	97253899
chr1_97126588	1	106.097	97126588
chr1_97098340	1	106.298	97098340
chr1_97098347	1	106.298	97098347
chr1_97079027	1	106.365	97079027
chr1_97055362	1	106.566	97055362
chr1_97060463	1	106.566	97060463
chr1_97078980	1	106.566	97078980
chr1_97053873	1	106.633	97053873
chr1_97040230	1	106.767	97040230
chr1_97042081	1	106.767	97042081
chr1_97036168	1	107.115	97036168
chr1_97026668	1	107.182	97026668
chr1_97026077	1	107.383	97026077
chr1_97024553	1	107.584	97024553
chr1_97001010	1	107.999	97001010
chr1_96979708	1	108.066	96979708
chr1_96998139	1	108.066	96998139
chr1_97014053	1	108.066	97014053
chr1_96964439	1	108.2	96964439
chr1_96967709	1	108.2	96967709
chr1_96964385	1	108.334	96964385
chr1_96957127	1	108.468	96957127
chr1_96962097	1	108.468	96962097
chr1_96934261	1	108.538	96934261
chr1_96930897	1	108.605	96930897
chr1_96924213	1	108.672	96924213
chr1_96923856	1	108.739	96923856
chr1_96924208	1	108.739	96924208
chr1_96916312	1	109.007	96916312
chr1_96896473	1	109.141	96896473
chr1_96896769	1	109.141	96896769
chr1_96898417	1	109.141	96898417
chr1_96899726	1	109.141	96899726
chr1_96892739	1	109.208	96892739
chr1_96894022	1	109.208	96894022
chr1_96873732	1	109.275	96873732
chr1_96892661	1	109.275	96892661
chr1_96873705	1	109.342	96873705
chr1_96871252	1	109.409	96871252
chr1_96871204	1	109.475	96871204
chr1_96818819	1	109.609	96818819
chr1_96864435	1	109.609	96864435
chr1_96777212	1	109.676	96777212
chr1_96745897	1	109.743	96745897
chr1_96642732	1	109.81	96642732
chr1_96656880	1	109.81	96656880
chr1_96695404	1	109.81	96695404
chr1_96723575	1	109.81	96723575
chr1_96771293	1	109.81	96771293
chr1_97654142	1	109.81	97654142
chr1_97669724	1	109.81	97669724
chr1_97669740	1	109.81	97669740
chr1_97672220	1	109.81	97672220
chr1_97672423	1	109.81	97672423
chr1_97685990	1	109.81	97685990
chr1_97729213	1	109.81	97729213
chr1_96754480	1	109.877	96754480
chr1_96732983	1	109.944	96732983
chr1_96744589	1	109.944	96744589
chr1_96701496	1	110.078	96701496
chr1_96713344	1	110.078	96713344
chr1_96718019	1	110.078	96718019
chr1_96695545	1	110.145	96695545
chr1_96701229	1	110.145	96701229
chr1_96701347	1	110.145	96701347
chr1_96604574	1	110.346	96604574
chr1_96624364	1	110.346	96624364
chr1_96594821	1	110.48	96594821
chr1_96594824	1	110.48	96594824
chr1_96598604	1	110.48	96598604
chr1_96526634	1	110.614	96526634
chr1_96535306	1	110.614	96535306
chr1_96535307	1	110.614	96535307
chr1_96504120	1	110.748	96504120
chr1_96504099	1	110.815	96504099
chr1_96467019	1	110.882	96467019
chr1_96504024	1	110.882	96504024
chr1_96445761	1	111.097	96445761
chr1_96463950	1	111.097	96463950
chr1_96413685	1	111.231	96413685
chr1_96397189	1	111.298	96397189
chr1_96396871	1	111.432	96396871
chr1_96396940	1	111.432	96396940
chr1_96440732	1	111.432	96440732
chr1_96394934	1	111.633	96394934
chr1_96395441	1	111.633	96395441
chr1_96392508	1	111.7	96392508
chr1_96384024	1	111.833	96384024
chr1_96380272	1	111.9	96380272
chr1_96372009	1	112.067	96372009
chr1_96330869	1	112.267	96330869
chr1_96370173	1	112.267	96370173
chr1_96329864	1	112.401	96329864
chr1_96329848	1	112.763	96329848
chr1_96328783	1	112.83	96328783
chr1_96291385	1	112.977	96291385
chr1_96313401	1	113.111	96313401
chr1_96308457	1	113.245	96308457
chr1_96288650	1	113.414	96288650
chr1_96233140	1	113.629	96233140
chr1_96207757	1	113.843	96207757
chr1_96219582	1	113.843	96219582
chr1_96225250	1	113.843	96225250
chr1_96165186	1	114.007	96165186
chr1_96184557	1	114.007	96184557
chr1_96102083	1	114.141	96102083
chr1_96102097	1	114.141	96102097
chr1_96158015	1	114.141	96158015
chr1_96081019	1	114.342	96081019
chr1_96100144	1	114.342	96100144
chr1_96101536	1	114.342	96101536
chr1_96072478	1	114.476	96072478
chr1_96068292	1	114.543	96068292
chr1_96068312	1	114.543	96068312
chr1_96080165	1	114.543	96080165
chr1_96051470	1	114.61	96051470
chr1_95969352	1	114.744	95969352
chr1_96041945	1	114.744	96041945
chr1_95975311	1	114.811	95975311
chr1_95994405	1	114.811	95994405
chr1_95913201	1	114.878	95913201
chr1_95964071	1	114.878	95964071
chr1_95911163	1	115.146	95911163
chr1_95913139	1	115.146	95913139
chr1_95880140	1	115.279	95880140
chr1_95871344	1	115.547	95871344
chr1_95846692	1	115.748	95846692
chr1_95843210	1	115.815	95843210
chr1_95871332	1	115.815	95871332
chr1_95818987	1	115.882	95818987
chr1_95813591	1	115.949	95813591
chr1_95799258	1	116.016	95799258
chr1_95796434	1	116.083	95796434
chr1_95792753	1	116.284	95792753
chr1_95794370	1	116.284	95794370
chr1_95776704	1	116.355	95776704
chr1_95754042	1	116.489	95754042
chr1_95774357	1	116.489	95774357
chr1_95734324	1	116.623	95734324
chr1_95734258	1	116.69	95734258
chr1_95730986	1	117.118	95730986
chr1_95685230	1	117.4	95685230
chr1_95722480	1	117.4	95722480
chr1_95726249	1	117.4	95726249
chr1_95683748	1	117.534	95683748
chr1_95675388	1	117.748	95675388
chr1_95675410	1	117.748	95675410
chr1_95656997	1	117.882	95656997
chr1_95594048	1	117.949	95594048
chr1_95608903	1	117.949	95608903
chr1_95592411	1	118.016	95592411
chr1_95592401	1	118.083	95592401
chr1_95589689	1	118.15	95589689
chr1_95589679	1	118.217	95589679
chr1_95589653	1	118.284	95589653
chr1_95585490	1	118.356	95585490
chr1_95564617	1	118.624	95564617
chr1_95579327	1	118.624	95579327
chr1_95520143	1	118.691	95520143
chr1_95522043	1	118.691	95522043
chr1_95520597	1	118.758	95520597
chr1_95519658	1	118.959	95519658
chr1_95456526	1	119.093	95456526
chr1_95415876	1	119.16	95415876
chr1_95450873	1	119.16	95450873
chr1_95482773	1	119.16	95482773
chr1_95403020	1	119.227	95403020
chr1_95403072	1	119.227	95403072
chr1_95403082	1	119.227	95403082
chr1_95387317	1	119.361	95387317
chr1_95377247	1	119.495	95377247
chr1_95258153	1	119.562	95258153
chr1_95377202	1	119.562	95377202
chr1_95383945	1	119.562	95383945
chr1_95258146	1	119.629	95258146
chr1_95234855	1	119.696	95234855
chr1_95234864	1	119.696	95234864
chr1_95244418	1	119.696	95244418
chr1_95111657	1	119.763	95111657
chr1_95109641	1	119.83	95109641
chr1_95077432	1	119.897	95077432
chr1_95077352	1	120.031	95077352
chr1_95075469	1	120.231	95075469
chr1_95077340	1	120.231	95077340
chr1_95074435	1	120.298	95074435
chr1_95066086	1	120.365	95066086
chr1_95024429	1	120.432	95024429
chr1_95031786	1	120.432	95031786
chr1_95058373	1	120.432	95058373
chr1_94981950	1	120.499	94981950
chr1_94981943	1	120.701	94981943
chr1_94981305	1	120.768	94981305
chr1_94967343	1	120.835	94967343
chr1_94977091	1	120.835	94977091
chr1_94967073	1	120.902	94967073
chr1_94967078	1	120.902	94967078
chr1_94958079	1	120.969	94958079
chr1_94956635	1	121.102	94956635
chr1_94957086	1	121.102	94957086
chr1_94944554	1	121.236	94944554
chr1_94945126	1	121.236	94945126
chr1_94942534	1	121.303	94942534
chr1_94943499	1	121.303	94943499
chr1_94943510	1	121.303	94943510
chr1_94944506	1	121.303	94944506
chr1_94944521	1	121.303	94944521
chr1_94939660	1	121.37	94939660
chr1_94941337	1	121.37	94941337
chr1_94942348	1	121.37	94942348
chr1_94929017	1	121.437	94929017
chr1_94901920	1	121.504	94901920
chr1_94892324	1	121.638	94892324
chr1_94894198	1	121.638	94894198
chr1_94867327	1	121.705	94867327
chr1_94862942	1	121.839	94862942
chr1_94867326	1	121.839	94867326
chr1_94862915	1	121.906	94862915
chr1_94862906	1	122.04	94862906
chr1_94860109	1	122.255	94860109
chr1_94858442	1	122.486	94858442
chr1_94860104	1	122.486	94860104
chr1_94845956	1	122.62	94845956
chr1_94845940	1	122.821	94845940
chr1_94841625	1	122.888	94841625
chr1_94835921	1	123.089	94835921
chr1_94835720	1	123.156	94835720
chr1_94835639	1	123.357	94835639
chr1_94829409	1	123.491	94829409
chr1_94830341	1	123.491	94830341
chr1_94830396	1	123.558	94830396
chr1_94835629	1	123.558	94835629
chr1_94814254	1	123.699	94814254
chr1_94814166	1	123.833	94814166
chr1_94814121	1	123.9	94814121
chr1_94802772	1	123.967	94802772
chr1_94802608	1	124.034	94802608
chr1_94791638	1	124.168	94791638
chr1_94791608	1	124.235	94791608
chr1_94791561	1	124.57	94791561
chr1_94787528	1	124.637	94787528
chr1_94791545	1	124.637	94791545
chr1_94791603	1	124.637	94791603
chr1_94787512	1	124.838	94787512
chr1_94787520	1	124.838	94787520
chr1_94787482	1	125.038	94787482
chr1_94775516	1	125.105	94775516
chr1_94775306	1	125.521	94775306
chr1_94775474	1	125.521	94775474
chr1_94752686	1	125.869	94752686
chr1_94756648	1	125.869	94756648
chr1_94752482	1	125.953	94752482
chr1_94746721	1	126.186	94746721
chr1_94752475	1	126.186	94752475
chr1_94743393	1	126.552	94743393
chr1_94746521	1	126.552	94746521
chr1_94740316	1	126.619	94740316
chr1_94740251	1	126.907	94740251
chr1_94740262	1	126.907	94740262
chr1_94730311	1	126.993	94730311
chr1_94735387	1	126.993	94735387
chr1_94728756	1	127.064	94728756
chr1_94730148	1	127.064	94730148
chr1_94728601	1	127.131	94728601
chr1_94719050	1	127.198	94719050
chr1_94689094	1	127.432	94689094
chr1_94695207	1	127.432	94695207
chr1_94682781	1	127.499	94682781
chr1_94682764	1	127.633	94682764
chr1_94682693	1	127.718	94682693
chr1_94682667	1	127.852	94682667
chr1_94675987	1	128.066	94675987
chr1_94674537	1	128.367	94674537
chr1_94675941	1	128.367	94675941
chr1_94675953	1	128.367	94675953
chr1_94668461	1	128.434	94668461
chr1_94668496	1	128.434	94668496
chr1_94667762	1	128.702	94667762
chr1_94668372	1	128.702	94668372
chr1_94659034	1	128.769	94659034
chr1_94632481	1	128.903	94632481
chr1_94630096	1	129.104	94630096
chr1_94630335	1	129.238	94630335
chr1_94626210	1	129.305	94626210
chr1_94626091	1	129.388	94626091
chr1_94624234	1	129.522	94624234
chr1_94624220	1	129.589	94624220
chr1_94603967	1	129.79	94603967
chr1_94600958	1	129.863	94600958
chr1_94598557	1	129.93	94598557
chr1_94598504	1	130.131	94598504
chr1_94598234	1	130.265	94598234
chr1_94589384	1	130.336	94589384
chr1_94589366	1	130.403	94589366
chr1_94584512	1	130.537	94584512
chr1_94579281	1	130.752	94579281
chr1_94559338	1	130.886	94559338
chr1_94571925	1	130.886	94571925
chr1_94557801	1	131.02	94557801
chr1_94557820	1	131.02	94557820
chr1_94556627	1	131.087	94556627
chr1_94556729	1	131.154	94556729
chr1_94557759	1	131.154	94557759
chr1_94556654	1	131.221	94556654
chr1_94531929	1	131.354	94531929
chr1_94533105	1	131.354	94533105
chr1_94540833	1	131.354	94540833
chr1_94552236	1	131.421	94552236
chr1_94519867	1	131.622	94519867
chr1_94519790	1	131.689	94519790
chr1_94519823	1	131.689	94519823
chr1_94520065	1	131.689	94520065
chr1_94517514	1	131.756	94517514
chr1_94517684	1	131.756	94517684
chr1_94394928	1	131.957	94394928
chr1_94442330	1	131.957	94442330
chr1_94465904	1	131.957	94465904
chr1_94491644	1	131.957	94491644
chr1_94491698	1	131.957	94491698
chr1_94502975	1	131.957	94502975
chr1_94504482	1	131.957	94504482
chr1_94517282	1	131.957	94517282
chr1_94505001	1	132.024	94505001
chr1_94511154	1	132.024	94511154
chr1_94442816	1	132.158	94442816
chr1_94385297	1	132.292	94385297
chr1_94350180	1	132.426	94350180
chr1_94321695	1	132.493	94321695
chr1_94331791	1	132.493	94331791
chr1_94272020	1	132.627	94272020
chr1_94283990	1	132.694	94283990
chr1_94308829	1	132.694	94308829
chr1_94343054	1	132.694	94343054
chr1_94342933	1	132.895	94342933
chr1_94273500	1	133.096	94273500
chr1_94265914	1	133.163	94265914
chr1_94265288	1	133.46	94265288
chr1_94214356	1	133.593	94214356
chr1_94124491	1	133.662	94124491
chr1_94122915	1	133.729	94122915
chr1_94122832	1	133.796	94122832
chr1_94149298	1	133.796	94149298
chr1_94120231	1	133.863	94120231
chr1_94111683	1	133.93	94111683
chr1_94111690	1	133.93	94111690
chr1_94120219	1	133.93	94120219
chr1_94071292	1	134.23	94071292
chr1_94108891	1	134.23	94108891
chr1_94071284	1	134.297	94071284
chr1_94064638	1	134.364	94064638
chr1_94070202	1	134.364	94070202
chr1_94024414	1	134.498	94024414
chr1_94064554	1	134.498	94064554
chr1_93958505	1	134.699	93958505
chr1_93977376	1	134.699	93977376
chr1_93949818	1	135.116	93949818
chr1_93957244	1	135.116	93957244
chr1_93937837	1	135.249	93937837
chr1_93936531	1	135.45	93936531
chr1_93936544	1	135.45	93936544
chr1_93935243	1	135.517	93935243
chr1_93926248	1	135.651	93926248
chr1_93926170	1	135.785	93926170
chr1_93885563	1	135.919	93885563
chr1_93859945	1	136.201	93859945
chr1_93868055	1	136.201	93868055
chr1_93855839	1	136.268	93855839
chr1_93855757	1	136.335	93855757
chr1_93855746	1	136.469	93855746
chr1_93850586	1	136.817	93850586
chr1_93848095	1	137.165	93848095
chr1_93847404	1	137.4	93847404
chr1_93848076	1	137.4	93848076
chr1_93847391	1	137.534	93847391
chr1_93826853	1	137.749	93826853
chr1_93847315	1	137.749	93847315
chr1_93813722	1	137.883	93813722
chr1_93795969	1	137.95	93795969
chr1_93792411	1	138.095	93792411
chr1_93775606	1	138.31	93775606
chr1_93782410	1	138.31	93782410
chr1_93773245	1	138.377	93773245
chr1_93761675	1	138.444	93761675
chr1_93737427	1	138.658	93737427
chr1_93756346	1	138.658	93756346
chr1_93737343	1	138.792	93737343
chr1_93734459	1	138.959	93734459
chr1_93734495	1	138.959	93734495
chr1_93731060	1	139.126	93731060
chr1_93721588	1	139.26	93721588
chr1_93720689	1	139.394	93720689
chr1_93681027	1	139.693	93681027
chr1_93683268	1	139.693	93683268
chr1_93707837	1	139.693	93707837
chr1_93681002	1	139.76	93681002
chr1_93669425	1	139.827	93669425
chr1_93669661	1	139.827	93669661
chr1_93678593	1	139.827	93678593
chr1_93636279	1	140.176	93636279
chr1_93637031	1	140.176	93637031
chr1_93660769	1	140.176	93660769
chr1_93632074	1	140.39	93632074
chr1_93298205	1	140.524	93298205
chr1_93433407	1	140.524	93433407
chr1_93220714	1	140.805	93220714
chr1_93220801	1	140.805	93220801
chr1_93209386	1	140.872	93209386
chr1_93220536	1	140.872	93220536
chr1_93156641	1	140.939	93156641
chr1_93101656	1	141.288	93101656
chr1_93145661	1	141.288	93145661
chr1_93097987	1	141.385	93097987
chr1_93077925	1	141.599	93077925
chr1_93079217	1	141.599	93079217
chr1_93095515	1	141.599	93095515
chr1_93061400	1	141.733	93061400
chr1_92946387	1	141.8	92946387
chr1_93051029	1	141.8	93051029
chr1_92946305	1	141.867	92946305
chr1_92946284	1	141.934	92946284
chr1_92942343	1	142.135	92942343
chr1_92942359	1	142.135	92942359
chr1_92872389	1	142.269	92872389
chr1_92916163	1	142.269	92916163
chr1_92939432	1	142.269	92939432
chr1_92863597	1	142.336	92863597
chr1_92866241	1	142.336	92866241
chr1_92804716	1	142.403	92804716
chr1_92717237	1	142.537	92717237
chr1_92717242	1	142.537	92717242
chr1_92724091	1	142.818	92724091
chr1_92729114	1	142.818	92729114
chr1_92701077	1	143.032	92701077
chr1_92717070	1	143.032	92717070
chr1_92698844	1	143.099	92698844
chr1_92698285	1	143.381	92698285
chr1_92695261	1	143.582	92695261
chr1_92671459	1	143.716	92671459
chr1_92599526	1	143.85	92599526
chr1_92651896	1	143.917	92651896
chr1_92575456	1	143.984	92575456
chr1_92573123	1	144.051	92573123
chr1_92556102	1	144.118	92556102
chr1_92554796	1	144.185	92554796
chr1_92521345	1	144.252	92521345
chr1_92525834	1	144.252	92525834
chr1_92482725	1	144.319	92482725
chr1_92459005	1	144.453	92459005
chr1_92456559	1	144.52	92456559
chr1_92458572	1	144.52	92458572
chr1_92456494	1	144.587	92456494
chr1_92419485	1	144.654	92419485
chr1_92439901	1	144.654	92439901
chr1_92383672	1	144.721	92383672
chr1_92409564	1	144.721	92409564
chr1_92358816	1	144.935	92358816
chr1_92380468	1	144.935	92380468
chr1_92350025	1	145.149	92350025
chr1_92358809	1	145.149	92358809
chr1_92334325	1	145.216	92334325
chr1_92319486	1	145.283	92319486
chr1_92307722	1	145.35	92307722
chr1_92309050	1	145.35	92309050
chr1_92309083	1	145.35	92309083
chr1_92292752	1	145.417	92292752
chr1_92287267	1	145.765	92287267
chr1_92100549	1	146.114	92100549
chr1_92183456	1	146.114	92183456
chr1_92087716	1	146.248	92087716
chr1_92080207	1	146.382	92080207
chr1_92059677	1	146.516	92059677
chr1_92069225	1	146.516	92069225
chr1_91983200	1	146.864	91983200
chr1_91983203	1	146.864	91983203
chr1_91974693	1	146.931	91974693
chr1_91924499	1	147.004	91924499
chr1_91812241	1	147.256	91812241
chr1_91854320	1	147.256	91854320
chr1_91753887	1	147.39	91753887
chr1_91775443	1	147.39	91775443
chr1_91753719	1	147.457	91753719
chr1_91718701	1	147.524	91718701
chr1_91712704	1	147.805	91712704
chr1_91580595	1	147.939	91580595
chr1_91537587	1	148.006	91537587
chr1_91510219	1	148.207	91510219
chr1_88708798	1	148.274	88708798
chr1_76557995	1	148.341	76557995
chr1_73897491	1	148.415	73897491
chr1_58969703	1	148.696	58969703
chr1_66025987	1	148.696	66025987
chr1_39878523	1	148.763	39878523
chr1_29665348	1	148.83	29665348
chr1_22626454	1	148.964	22626454
chr1_13222686	1	149.031	13222686
chr1_12351126	1	149.165	12351126
chr1_12338811	1	149.433	12338811
chr1_12338813	1	149.433	12338813
chr1_12338237	1	149.518	12338237
chr1_12335550	1	149.652	12335550
chr1_12335453	1	149.756	12335453
chr1_12335448	1	149.86	12335448
chr1_12335442	1	150.008	12335442
chr1_12312172	1	150.222	12312172
chr1_12289051	1	150.387	12289051
chr1_12289181	1	150.387	12289181
chr1_12289045	1	150.453	12289045
chr1_12288944	1	150.639	12288944
chr1_12288972	1	150.639	12288972
chr1_8005006	1	150.888	8005006
chr1_11678417	1	150.888	11678417
chr1_8004254	1	150.955	8004254
chr1_7990475	1	151.038	7990475
chr1_7990168	1	151.485	7990168
chr1_7990214	1	151.485	7990214
chr1_7952293	1	151.552	7952293
chr1_7951753	1	151.686	7951753
chr1_7952268	1	151.686	7952268
chr1_7951540	1	151.985	7951540
chr1_7951625	1	151.985	7951625
chr1_7951745	1	151.985	7951745
chr1_7951505	1	152.052	7951505
chr1_7942015	1	152.119	7942015
chr1_7942017	1	152.119	7942017
chr1_7939891	1	152.266	7939891
chr1_7939918	1	152.266	7939918
chr1_7939919	1	152.266	7939919
chr1_7939846	1	152.333	7939846
chr1_7938886	1	152.4	7938886
chr1_7939280	1	152.4	7939280
chr1_7938587	1	152.47	7938587
chr1_7937064	1	152.819	7937064
chr1_7937076	1	152.819	7937076
chr1_7933281	1	153.248	7933281
chr1_7923002	1	153.437	7923002
chr1_7299791	1	153.504	7299791
chr1_6852599	1	153.571	6852599
chr1_6852597	1	153.638	6852597
chr1_6852584	1	153.705	6852584
chr1_6289382	1	153.772	6289382
chr1_6196958	1	153.858	6196958
chr1_1380743	1	154.31	1380743
chr1_1815932	1	154.31	1815932
chr1_1317817	1	154.444	1317817
chr1_1380623	1	154.444	1380623
chr1_1275715	1	154.873	1275715
chr1_1269831	1	155.108	1269831
chr1_1167060	1	155.336	1167060
chr1_1166927	1	155.563	1166927
chr1_1152202	1	155.707	1152202
chr1_1009277	1	155.94	1009277
chr1_1019406	1	155.94	1019406
chr1_958326	1	156.222	958326
chr1_958348	1	156.222	958348
chr1_735519	1	156.548	735519
chr1_735537	1	156.615	735537
chr1_777746	1	156.615	777746
chr1_735220	1	157.527	735220
chr1_735280	1	158.365	735280
chr1_733644	1	160.349	733644
chr2_103699507	2	0	103699507
chr2_103698699	2	8.21925	103698699
chr2_103698529	2	10.2115	103698529
chr2_103697805	2	12.8454	103697805
chr2_103641298	2	16.6747	103641298
chr2_103624737	2	17.8743	103624737
chr2_100812175	2	18.7751	100812175
chr2_100570210	2	19.5577	100570210
chr2_100504874	2	19.9135	100504874
chr2_100483447	2	20.9039	100483447
chr2_100473539	2	21.6154	100473539
chr2_99912091	2	23.4653	99912091
chr2_100473512	2	23.4653	100473512
chr2_99907940	2	23.8225	99907940
chr2_98704911	2	24.534	98704911
chr2_99907908	2	24.534	99907908
chr2_98694498	2	24.8897	98694498
chr2_99839744	2	24.8897	99839744
chr2_98641810	2	25.957	98641810
chr2_98615530	2	26.6685	98615530
chr2_98578925	2	27.38	98578925
chr2_98605656	2	27.38	98605656
chr2_98539403	2	27.7357	98539403
chr2_98513592	2	28.803	98513592
chr2_98515213	2	28.803	98515213
chr2_98408106	2	29.8702	98408106
chr2_98431796	2	29.8702	98431796
chr2_98388201	2	30.5817	98388201
chr2_98396164	2	30.5817	98396164
chr2_98451147	2	30.5817	98451147
chr2_98479148	2	30.9375	98479148
chr2_98492676	2	30.9375	98492676
chr2_98372147	2	31.649	98372147
chr2_98370607	2	32.0047	98370607
chr2_98372146	2	32.0047	98372146
chr2_98363002	2	32.3605	98363002
chr2_98369896	2	32.3605	98369896
chr2_98343030	2	33.4277	98343030
chr2_98362934	2	33.4277	98362934
chr2_98301867	2	34.1392	98301867
chr2_98206502	2	34.8507	98206502
chr2_98296605	2	34.8507	98296605
chr2_98121682	2	35.918	98121682
chr2_98089997	2	37.7679	98089997
chr2_98090158	2	37.7679	98090158
chr2_98070371	2	38.1236	98070371
chr2_98074966	2	38.1236	98074966
chr2_98069819	2	39.3403	98069819
chr2_98069821	2	39.3403	98069821
chr2_98066580	2	39.8582	98066580
chr2_98066577	2	40.5697	98066577
chr2_98063848	2	41.2812	98063848
chr2_98063829	2	42.3485	98063829
chr2_98055287	2	42.7042	98055287
chr2_98040372	2	43.4157	98040372
chr2_98045419	2	43.4157	98045419
chr2_98034152	2	44.1272	98034152
chr2_98040371	2	44.1272	98040371
chr2_98032421	2	44.483	98032421
chr2_98032362	2	45.9857	98032362
chr2_98032327	2	46.6972	98032327
chr2_98032265	2	47.4087	98032265
chr2_97946136	2	47.7644	97946136
chr2_98014201	2	47.7644	98014201
chr2_98014203	2	47.7644	98014203
chr2_97920082	2	49.2586	97920082
chr2_97909690	2	49.9701	97909690
chr2_97909722	2	49.9701	97909722
chr2_96247640	2	50.6816	96247640
chr2_97463862	2	50.6816	97463862
chr2_95361699	2	51.3931	95361699
chr2_88296864	2	52.5329	88296864
chr2_91295452	2	52.5329	91295452
chr2_94023074	2	52.5329	94023074
chr2_88296821	2	52.8887	88296821
chr2_83590682	2	54.471	83590682
chr2_79847897	2	56.0449	79847897
chr2_83414584	2	56.0449	83414584
chr2_77471728	2	57.4679	77471728
chr2_78927651	2	57.4679	78927651
chr2_74115230	2	57.8236	74115230
chr2_52795275	2	59.2865	52795275
chr2_58313621	2	59.2865	58313621
chr2_51062976	2	59.7988	51062976
chr2_48710645	2	60.9343	48710645
chr2_46837777	2	62.0016	46837777
chr2_46850322	2	62.0016	46850322
chr2_46503303	2	62.3573	46503303
chr2_46832725	2	62.3573	46832725
chr2_46446169	2	63.0688	46446169
chr2_46220234	2	63.7803	46220234
chr2_46225221	2	63.7803	46225221
chr2_45303509	2	64.1361	45303509
chr2_45305056	2	64.1361	45305056
chr2_45291066	2	64.4918	45291066
chr2_45269988	2	66.3417	45269988
chr2_45274290	2	66.3417	45274290
chr2_45257569	2	66.6975	45257569
chr2_45269987	2	66.6975	45269987
chr2_45244849	2	67.0532	45244849
chr2_45241715	2	67.7647	45241715
chr2_45127530	2	68.6285	45127530
chr2_45069778	2	68.9842	45069778
chr2_45094772	2	68.9842	45094772
chr2_45159282	2	68.9842	45159282
chr2_45203447	2	68.9842	45203447
chr2_45042657	2	69.6957	45042657
chr2_45051887	2	69.6957	45051887
chr2_45019115	2	70.0515	45019115
chr2_44959643	2	70.4072	44959643
chr2_44969528	2	70.4072	44969528
chr2_45003564	2	70.4072	45003564
chr2_44956888	2	70.9366	44956888
chr2_44956887	2	71.4588	44956887
chr2_44947428	2	72.953	44947428
chr2_44936543	2	73.3443	44936543
chr2_44936534	2	74.4827	44936534
chr2_44936507	2	75.6211	44936507
chr2_44925959	2	77.1152	44925959
chr2_44914655	2	77.471	44914655
chr2_44908062	2	78.9651	44908062
chr2_44906705	2	80.1035	44906705
chr2_44874940	2	80.9744	44874940
chr2_44766565	2	81.3302	44766565
chr2_44763937	2	82.3974	44763937
chr2_27433176	2	82.7532	27433176
chr2_44715144	2	82.7532	44715144
chr2_25176266	2	83.1089	25176266
chr2_39526153	2	83.1089	39526153
chr2_22416757	2	83.8204	22416757
chr2_24114186	2	83.8204	24114186
chr2_12427670	2	84.5817	12427670
chr2_12919197	2	84.5817	12919197
chr2_16986594	2	84.5817	16986594
chr2_12427462	2	85.7201	12427462
chr2_12376198	2	86.0759	12376198
chr2_12376215	2	86.0759	12376215
chr2_12331297	2	86.4316	12331297
chr2_12376121	2	86.4316	12376121
chr2_12239419	2	86.7874	12239419
chr2_12322544	2	86.7874	12322544
chr2_12331248	2	86.7874	12331248
chr2_12331252	2	86.7874	12331252
chr2_12376133	2	86.7874	12376133
chr2_11917064	2	87.1431	11917064
chr2_11817033	2	87.4989	11817033
chr2_11814602	2	87.8546	11814602
chr2_11816965	2	87.8546	11816965
chr2_11782461	2	88.5661	11782461
chr2_11782787	2	88.5661	11782787
chr2_11783859	2	88.5661	11783859
chr2_11782410	2	88.9219	11782410
chr2_11781345	2	89.6334	11781345
chr2_7537427	2	89.9891	7537427
chr2_7631925	2	89.9891	7631925
chr2_7221151	2	90.3449	7221151
chr2_7221671	2	90.3449	7221671
chr2_6989389	2	90.7006	6989389
chr2_6870286	2	91.0564	6870286
chr2_6870328	2	91.0564	6870328
chr2_6332370	2	91.7679	6332370
chr2_6829205	2	91.7679	6829205
chr2_6858068	2	91.7679	6858068
chr2_6290767	2	92.8351	6290767
chr2_6250348	2	93.1909	6250348
chr2_6245833	2	93.5466	6245833
chr2_6241967	2	93.9024	6241967
chr2_5955302	2	94.6139	5955302
chr2_6058392	2	94.6139	6058392
chr2_6207263	2	94.6139	6207263
chr2_6220863	2	94.6139	6220863
chr2_5937291	2	95.4748	5937291
chr2_5943746	2	95.4748	5943746
chr2_5937014	2	96.1863	5937014
chr2_5937285	2	96.1863	5937285
chr2_5936964	2	96.542	5936964
chr2_5935055	2	97.6804	5935055
chr2_5935127	2	97.6804	5935127
chr2_5934998	2	98.3919	5934998
chr2_5934650	2	98.9042	5934650
chr2_5931065	2	99.4179	5931065
chr2_5931789	2	99.4179	5931789
chr2_5931006	2	99.7737	5931006
chr2_5930971	2	100.841	5930971
chr2_5929839	2	101.552	5929839
chr2_5929668	2	101.942	5929668
chr2_5927023	2	102.725	5927023
chr2_5927096	2	102.725	5927096
chr2_5927008	2	103.613	5927008
chr2_5922368	2	103.969	5922368
chr2_5914199	2	105.036	5914199
chr2_5912967	2	105.419	5912967
chr2_5294258	2	106.913	5294258
chr2_5300163	2	106.913	5300163
chr2_5277640	2	107.982	5277640
chr2_5277635	2	108.763	5277635
chr2_5275812	2	109.119	5275812
chr2_5273334	2	109.83	5273334
chr2_5273318	2	110.698	5273318
chr2_5269262	2	111.681	5269262
chr2_5273299	2	111.681	5273299
chr2_5268560	2	112.037	5268560
chr2_5263389	2	114.6	5263389
chr2_5263597	2	114.6	5263597
chr2_5263113	2	115.383	5263113
chr2_5261735	2	116.094	5261735
chr2_5261772	2	116.094	5261772
chr2_5261679	2	117.588	5261679
chr2_5261202	2	117.944	5261202
chr2_5258905	2	119.588	5258905
chr2_5259106	2	119.588	5259106
chr2_5249845	2	119.976	5249845
chr2_5245213	2	121.043	5245213
chr2_5184700	2	121.755	5184700
chr2_5174666	2	122.648	5174666
chr2_5174647	2	123.004	5174647
chr2_5174633	2	123.36	5174633
chr2_4999534	2	124.616	4999534
chr2_5170640	2	124.616	5170640
chr2_4984125	2	124.972	4984125
chr2_4967603	2	125.328	4967603
chr2_4967533	2	127.107	4967533
chr2_4967331	2	129.153	4967331
chr2_4967442	2	129.153	4967442
chr2_4967304	2	129.509	4967304
chr2_4967292	2	129.967	4967292
chr2_4963315	2	131.034	4963315
chr2_4967243	2	131.034	4967243
chr2_4961985	2	131.831	4961985
chr2_4960139	2	132.187	4960139
chr2_4960148	2	132.187	4960148
chr2_4960038	2	133.778	4960038
chr2_4959829	2	135.628	4959829
chr2_4959784	2	136.339	4959784
chr2_4958065	2	138.273	4958065
chr2_4957123	2	139.845	4957123
chr2_4956967	2	142.337	4956967
chr2_4956961	2	142.731	4956961
chr2_4827428	2	145.744	4827428
chr2_4409219	2	147.238	4409219
chr2_4194950	2	148.563	4194950
chr2_3629406	2	150.128	3629406
chr2_3625856	2	154.04	3625856
chr2_3621641	2	160.675	3621641
chr2_3520745	2	161.644	3520745
chr2_3325792	2	167.205	3325792
chr3_112719364	3	0	112719364
chr3_112715290	3	0.748842	112715290
chr3_112704936	3	1.79714	112704936
chr3_112701496	3	2.14064	112701496
chr3_112701400	3	2.70642	112701400
chr3_112674129	3	3.08549	112674129
chr3_112518983	3	4.15642	112518983
chr3_112439667	3	4.62116	112439667
chr3_112320076	3	4.7424	112320076
chr3_112436195	3	4.7424	112436195
chr3_112304596	3	5.42981	112304596
chr3_112319005	3	5.42981	112319005
chr3_112304579	3	5.94103	112304579
chr3_112279568	3	6.95215	112279568
chr3_112275397	3	7.49771	112275397
chr3_112275385	3	7.92204	112275385
chr3_112274961	3	8.02307	112274961
chr3_112274716	3	8.12411	112274716
chr3_112274613	3	8.23281	112274613
chr3_112274553	3	8.34274	112274553
chr3_112274551	3	8.66604	112274551
chr3_112221872	3	8.98933	112221872
chr3_112228253	3	8.98933	112228253
chr3_112221804	3	9.13765	112221804
chr3_112221676	3	9.28475	112221676
chr3_112221409	3	9.81011	112221409
chr3_112221626	3	9.81011	112221626
chr3_112218792	3	10.4866	112218792
[truncated: 14,090 more rows]
